# Supplementary material for: Single-test syphilis serology: A case of not seeing the forest for the trees
Source: PLoS One. 2024 May 9;19(5):e0303253. doi: 10.1371/journal.pone.0303253 (PMC11081208; doi:10.1371/journal.pone.0303253)
Supplement: S2 File — (CSV) [file pone.0303253.s002.csv]

ID	year	HIV Infection	Syphilis RDT result	RPR Result	Syphilis: never positive / active infection / past infection	How old are you?	ART initiation timing	Alcohol during current pregnancy	SES (Urban) Quintile
10001	2021	No	Non-Reactive	.	Never positive (negative RDT)	26	HIV negative	No	4th quintile
10002	2021	No	Non-Reactive	.	Never positive (negative RDT)	19	HIV negative	No	3rd quintile
10003	2021	No	Non-Reactive	.	Never positive (negative RDT)	18	HIV negative	No	2nd quintile
10004	2020	No	Non-Reactive	.	Never positive (negative RDT)	20	HIV negative	No	3rd quintile
10005	2021	No	Non-Reactive	.	Never positive (negative RDT)	23	HIV negative	No	3rd quintile
10006	2021	No	Non-Reactive	.	Never positive (negative RDT)	21	HIV negative	No	2nd quintile
10007	2021	Yes	Non-Reactive	.	Never positive (negative RDT)	31	>= 6 months	No	4th quintile
10008	2021	No	Non-Reactive	.	Never positive (negative RDT)	21	HIV negative	No	1st quintile
10009	2021	No	Non-Reactive	.	Never positive (negative RDT)	29	HIV negative	No	5th quintile
10010	2019	No	Non-Reactive	.	Never positive (negative RDT)	19	HIV negative	No	2nd quintile
10011	2021	No	Non-Reactive	.	Never positive (negative RDT)	41	HIV negative	No	3rd quintile
10012	2019	No	Non-Reactive	.	Never positive (negative RDT)	30	HIV negative	No	3rd quintile
10013	2019	Yes	Non-Reactive	.	Never positive (negative RDT)	41	>= 6 months	No	3rd quintile
10014	2020	Yes	Non-Reactive	.	Never positive (negative RDT)	22	>= 6 months	No	3rd quintile
10015	2020	Yes	Non-Reactive	.	Never positive (negative RDT)	27	ART naive	No	2nd quintile
10016	2019	Yes	Non-Reactive	.	Never positive (negative RDT)	24	>= 6 months	No	3rd quintile
10017	2021	Yes	Non-Reactive	.	Never positive (negative RDT)	27	<6 months	No	2nd quintile
10018	2020	No	Non-Reactive	.	Never positive (negative RDT)	40	HIV negative	No	1st quintile
10019	2021	No	Reactive	No	Past infection (RDT + / RPRT -)	21	HIV negative	Yes	1st quintile
10020	2021	Yes	Non-Reactive	.	Never positive (negative RDT)	28	>= 6 months	No	3rd quintile
10021	2020	No	Non-Reactive	.	Never positive (negative RDT)	21	HIV negative	No	5th quintile
10022	2021	No	Reactive	Yes	Active infection (RDT + / RPRT +)	23	HIV negative	No	3rd quintile
10023	2021	No	Non-Reactive	.	Never positive (negative RDT)	23	HIV negative	No	4th quintile
10024	2020	Yes	Non-Reactive	.	Never positive (negative RDT)	32	>= 6 months	Yes	2nd quintile
10025	2022	Yes	Non-Reactive	.	Never positive (negative RDT)	21	<6 months	No	1st quintile
10026	2021	Yes	Non-Reactive	.	Never positive (negative RDT)	36	>= 6 months	Yes	5th quintile
10027	2022	Yes	Non-Reactive	.	Never positive (negative RDT)	32	<6 months	No	2nd quintile
10028	2019	No	Non-Reactive	.	Never positive (negative RDT)	24	HIV negative	No	4th quintile
10029	2019	No	Non-Reactive	.	Never positive (negative RDT)	26	HIV negative	No	4th quintile
10030	2021	No	Non-Reactive	.	Never positive (negative RDT)	36	HIV negative	No	4th quintile
10031	2021	Yes	Non-Reactive	.	Never positive (negative RDT)	29	>= 6 months	No	3rd quintile
10032	2021	No	Non-Reactive	.	Never positive (negative RDT)	24	HIV negative	No	3rd quintile
10033	2020	No	Non-Reactive	.	Never positive (negative RDT)	29	HIV negative	No	3rd quintile
10034	2022	No	Non-Reactive	.	Never positive (negative RDT)	44	HIV negative	Yes	3rd quintile
10035	2020	Yes	Non-Reactive	.	Never positive (negative RDT)	25	>= 6 months	Yes	2nd quintile
10036	2021	No	Non-Reactive	.	Never positive (negative RDT)	21	HIV negative	No	3rd quintile
10037	2022	Yes	Non-Reactive	.	Never positive (negative RDT)	18	>= 6 months	No	.
10038	2020	No	Non-Reactive	.	Never positive (negative RDT)	30	HIV negative	No	3rd quintile
10039	2021	Yes	Non-Reactive	.	Never positive (negative RDT)	18	>= 6 months	No	2nd quintile
10040	2022	Yes	Non-Reactive	.	Never positive (negative RDT)	32	>= 6 months	Yes	2nd quintile
10041	2020	Yes	Non-Reactive	.	Never positive (negative RDT)	34	>= 6 months	Yes	5th quintile
10042	2021	No	Non-Reactive	.	Never positive (negative RDT)	18	HIV negative	No	4th quintile
10043	2019	No	Non-Reactive	.	Never positive (negative RDT)	20	HIV negative	No	3rd quintile
10044	2021	No	Reactive	No	Past infection (RDT + / RPRT -)	29	HIV negative	No	3rd quintile
10045	2020	No	Non-Reactive	.	Never positive (negative RDT)	25	HIV negative	No	4th quintile
10046	2019	Yes	Non-Reactive	.	Never positive (negative RDT)	27	>= 6 months	No	4th quintile
10047	2019	Yes	Non-Reactive	.	Never positive (negative RDT)	37	>= 6 months	No	3rd quintile
10048	2019	Yes	Non-Reactive	.	Never positive (negative RDT)	36	>= 6 months	No	2nd quintile
10049	2021	No	Non-Reactive	.	Never positive (negative RDT)	35	HIV negative	No	3rd quintile
10050	2019	No	Non-Reactive	.	Never positive (negative RDT)	34	HIV negative	No	3rd quintile
10051	2020	No	Non-Reactive	.	Never positive (negative RDT)	20	HIV negative	No	4th quintile
10052	2020	Yes	Non-Reactive	.	Never positive (negative RDT)	40	>= 6 months	No	3rd quintile
10053	2022	Yes	Non-Reactive	.	Never positive (negative RDT)	19	ART naive	No	3rd quintile
10054	2020	Yes	Non-Reactive	.	Never positive (negative RDT)	22	ART naive	Yes	4th quintile
10055	2020	Yes	Non-Reactive	.	Never positive (negative RDT)	23	<6 months	No	3rd quintile
10056	2021	No	Non-Reactive	.	Never positive (negative RDT)	28	HIV negative	No	4th quintile
10057	2019	No	Non-Reactive	.	Never positive (negative RDT)	20	HIV negative	No	3rd quintile
10058	2019	Yes	Non-Reactive	.	Never positive (negative RDT)	37	>= 6 months	No	2nd quintile
10059	2021	Yes	Non-Reactive	.	Never positive (negative RDT)	24	>= 6 months	Yes	4th quintile
10060	2021	No	Non-Reactive	.	Never positive (negative RDT)	26	HIV negative	No	4th quintile
10061	2019	No	Non-Reactive	.	Never positive (negative RDT)	25	HIV negative	No	2nd quintile
10062	2021	No	Non-Reactive	.	Never positive (negative RDT)	24	HIV negative	No	4th quintile
10063	2021	No	Non-Reactive	.	Never positive (negative RDT)	19	HIV negative	No	4th quintile
10064	2022	No	Non-Reactive	.	Never positive (negative RDT)	27	HIV negative	No	4th quintile
10065	2020	Yes	Non-Reactive	.	Never positive (negative RDT)	32	>= 6 months	No	2nd quintile
10066	2021	No	Non-Reactive	.	Never positive (negative RDT)	26	HIV negative	No	2nd quintile
10067	2021	No	Non-Reactive	.	Never positive (negative RDT)	18	HIV negative	No	2nd quintile
10068	2021	No	Non-Reactive	.	Never positive (negative RDT)	26	HIV negative	No	4th quintile
10069	2022	Yes	Reactive	No	Past infection (RDT + / RPRT -)	38	>= 6 months	Yes	4th quintile
10070	2021	Yes	Non-Reactive	.	Never positive (negative RDT)	20	<6 months	No	2nd quintile
10071	2021	No	Non-Reactive	.	Never positive (negative RDT)	26	HIV negative	Yes	4th quintile
10072	2020	Yes	Non-Reactive	.	Never positive (negative RDT)	29	>= 6 months	No	3rd quintile
10073	2019	Yes	Non-Reactive	.	Never positive (negative RDT)	38	>= 6 months	No	4th quintile
10074	2019	Yes	Non-Reactive	.	Never positive (negative RDT)	32	>= 6 months	No	5th quintile
10075	2019	Yes	Non-Reactive	.	Never positive (negative RDT)	26	<6 months	No	5th quintile
10076	2019	Yes	Non-Reactive	.	Never positive (negative RDT)	38	>= 6 months	No	3rd quintile
10077	2021	No	Non-Reactive	.	Never positive (negative RDT)	27	HIV negative	No	3rd quintile
10078	2022	No	Non-Reactive	.	Never positive (negative RDT)	18	HIV negative	No	4th quintile
10079	2022	Yes	Non-Reactive	.	Never positive (negative RDT)	19	<6 months	No	2nd quintile
10080	2020	Yes	Reactive	.	Unknown status (RDT + / RPRT missing)	30	<6 months	Yes	3rd quintile
10081	2021	No	Non-Reactive	.	Never positive (negative RDT)	33	HIV negative	No	3rd quintile
10082	2021	Yes	Non-Reactive	.	Never positive (negative RDT)	24	>= 6 months	No	1st quintile
10083	2022	Yes	Non-Reactive	.	Never positive (negative RDT)	28	<6 months	Yes	1st quintile
10084	2020	No	Non-Reactive	.	Never positive (negative RDT)	20	HIV negative	No	3rd quintile
10085	2021	Yes	Non-Reactive	.	Never positive (negative RDT)	19	<6 months	Yes	3rd quintile
10086	2020	Yes	Non-Reactive	.	Never positive (negative RDT)	18	ART naive	No	2nd quintile
10087	2021	No	Non-Reactive	.	Never positive (negative RDT)	18	HIV negative	Yes	3rd quintile
10088	2020	Yes	Reactive	.	Unknown status (RDT + / RPRT missing)	33	ART naive	No	4th quintile
10089	2021	Yes	Non-Reactive	.	Never positive (negative RDT)	38	>= 6 months	No	4th quintile
10090	2019	Yes	Non-Reactive	.	Never positive (negative RDT)	28	>= 6 months	No	3rd quintile
10091	2021	No	Non-Reactive	.	Never positive (negative RDT)	25	HIV negative	No	4th quintile
10092	2021	Yes	Non-Reactive	.	Never positive (negative RDT)	35	>= 6 months	No	5th quintile
10093	2019	Yes	Non-Reactive	.	Never positive (negative RDT)	35	>= 6 months	No	5th quintile
10094	2021	Yes	Non-Reactive	.	Never positive (negative RDT)	25	>= 6 months	Yes	3rd quintile
10095	2021	No	Non-Reactive	.	Never positive (negative RDT)	21	HIV negative	No	3rd quintile
10096	2019	No	Non-Reactive	.	Never positive (negative RDT)	22	HIV negative	No	2nd quintile
10097	2021	No	Non-Reactive	.	Never positive (negative RDT)	22	HIV negative	No	2nd quintile
10098	2021	Yes	Non-Reactive	.	Never positive (negative RDT)	20	<6 months	No	3rd quintile
10099	2021	No	Non-Reactive	.	Never positive (negative RDT)	18	HIV negative	Yes	2nd quintile
10100	2021	Yes	Non-Reactive	.	Never positive (negative RDT)	39	>= 6 months	No	3rd quintile
10101	2022	No	Non-Reactive	.	Never positive (negative RDT)	21	HIV negative	No	2nd quintile
10102	2021	Yes	Non-Reactive	.	Never positive (negative RDT)	26	<6 months	No	5th quintile
10103	2022	No	Non-Reactive	.	Never positive (negative RDT)	21	HIV negative	No	3rd quintile
10104	2020	No	Non-Reactive	.	Never positive (negative RDT)	30	HIV negative	No	3rd quintile
10105	2021	No	Non-Reactive	.	Never positive (negative RDT)	24	HIV negative	No	2nd quintile
10106	2020	Yes	Non-Reactive	.	Never positive (negative RDT)	29	>= 6 months	No	3rd quintile
10107	2022	No	Non-Reactive	.	Never positive (negative RDT)	19	HIV negative	No	3rd quintile
10108	2020	Yes	Non-Reactive	.	Never positive (negative RDT)	35	>= 6 months	No	3rd quintile
10109	2021	Yes	Non-Reactive	.	Never positive (negative RDT)	36	>= 6 months	No	2nd quintile
10110	2020	No	Non-Reactive	.	Never positive (negative RDT)	19	HIV negative	No	2nd quintile
10111	2021	Yes	Non-Reactive	.	Never positive (negative RDT)	28	>= 6 months	No	2nd quintile
10112	2020	No	Non-Reactive	.	Never positive (negative RDT)	23	HIV negative	No	3rd quintile
10113	2021	No	Non-Reactive	.	Never positive (negative RDT)	20	HIV negative	No	4th quintile
10114	2021	No	Non-Reactive	.	Never positive (negative RDT)	25	HIV negative	No	4th quintile
10115	2020	Yes	Reactive	No	Past infection (RDT + / RPRT -)	26	ART naive	Yes	3rd quintile
10116	2020	Yes	Non-Reactive	.	Never positive (negative RDT)	34	ART naive	No	4th quintile
10117	2022	No	Non-Reactive	.	Never positive (negative RDT)	33	HIV negative	No	4th quintile
10118	2021	No	Non-Reactive	.	Never positive (negative RDT)	34	HIV negative	No	4th quintile
10119	2020	Yes	Non-Reactive	.	Never positive (negative RDT)	31	>= 6 months	No	2nd quintile
10120	2019	Yes	Non-Reactive	.	Never positive (negative RDT)	27	>= 6 months	No	2nd quintile
10121	2020	Yes	Non-Reactive	.	Never positive (negative RDT)	22	ART naive	Yes	4th quintile
10122	2020	Yes	Non-Reactive	.	Never positive (negative RDT)	34	ART naive	No	2nd quintile
10123	2020	No	Non-Reactive	.	Never positive (negative RDT)	25	HIV negative	No	5th quintile
10124	2019	Yes	Non-Reactive	.	Never positive (negative RDT)	24	ART naive	No	3rd quintile
10125	2020	Yes	Reactive	No	Past infection (RDT + / RPRT -)	35	>= 6 months	No	4th quintile
10126	2019	Yes	Non-Reactive	.	Never positive (negative RDT)	40	>= 6 months	Yes	5th quintile
10127	2019	Yes	Non-Reactive	.	Never positive (negative RDT)	19	>= 6 months	No	2nd quintile
10128	2021	No	Non-Reactive	.	Never positive (negative RDT)	18	HIV negative	No	3rd quintile
10129	2019	Yes	Non-Reactive	.	Never positive (negative RDT)	29	ART naive	No	5th quintile
10130	2020	No	Non-Reactive	.	Never positive (negative RDT)	38	HIV negative	No	5th quintile
10131	2022	Yes	Non-Reactive	.	Never positive (negative RDT)	28	>= 6 months	Yes	3rd quintile
10132	2021	Yes	Non-Reactive	.	Never positive (negative RDT)	26	>= 6 months	No	3rd quintile
10133	2019	No	Non-Reactive	.	Never positive (negative RDT)	23	HIV negative	No	2nd quintile
10134	2021	No	Non-Reactive	.	Never positive (negative RDT)	23	HIV negative	No	2nd quintile
10135	2021	Yes	Reactive	No	Past infection (RDT + / RPRT -)	26	>= 6 months	No	4th quintile
10136	2021	No	Non-Reactive	.	Never positive (negative RDT)	21	HIV negative	No	3rd quintile
10137	2021	No	Non-Reactive	.	Never positive (negative RDT)	28	HIV negative	No	1st quintile
10138	2019	Yes	Non-Reactive	.	Never positive (negative RDT)	28	>= 6 months	No	2nd quintile
10139	2021	Yes	Reactive	No	Past infection (RDT + / RPRT -)	34	ART naive	Yes	4th quintile
10140	2020	No	Non-Reactive	.	Never positive (negative RDT)	33	HIV negative	No	3rd quintile
10141	2021	Yes	Non-Reactive	.	Never positive (negative RDT)	35	>= 6 months	No	2nd quintile
10142	2019	No	Non-Reactive	.	Never positive (negative RDT)	28	HIV negative	No	3rd quintile
10143	2021	No	Non-Reactive	.	Never positive (negative RDT)	32	HIV negative	Yes	3rd quintile
10144	2019	No	Non-Reactive	.	Never positive (negative RDT)	30	HIV negative	No	4th quintile
10145	2020	Yes	Reactive	No	Past infection (RDT + / RPRT -)	36	>= 6 months	No	4th quintile
10146	2020	Yes	Non-Reactive	.	Never positive (negative RDT)	27	>= 6 months	No	3rd quintile
10147	2021	No	Non-Reactive	.	Never positive (negative RDT)	17	HIV negative	No	4th quintile
10148	2020	Yes	Non-Reactive	.	Never positive (negative RDT)	20	<6 months	No	3rd quintile
10149	2021	No	Non-Reactive	.	Never positive (negative RDT)	25	HIV negative	No	2nd quintile
10150	2021	Yes	Non-Reactive	.	Never positive (negative RDT)	29	ART naive	Yes	4th quintile
10151	2020	Yes	Non-Reactive	.	Never positive (negative RDT)	29	>= 6 months	No	3rd quintile
10152	2019	No	Non-Reactive	.	Never positive (negative RDT)	27	HIV negative	No	4th quintile
10153	2020	No	Non-Reactive	.	Never positive (negative RDT)	21	HIV negative	Yes	3rd quintile
10154	2019	Yes	Non-Reactive	.	Never positive (negative RDT)	29	>= 6 months	No	2nd quintile
10155	2021	No	Non-Reactive	.	Never positive (negative RDT)	23	HIV negative	No	2nd quintile
10156	2019	No	Non-Reactive	.	Never positive (negative RDT)	27	HIV negative	No	4th quintile
10157	2021	No	Non-Reactive	.	Never positive (negative RDT)	30	HIV negative	Yes	2nd quintile
10158	2021	No	Non-Reactive	.	Never positive (negative RDT)	22	HIV negative	No	3rd quintile
10159	2020	No	Non-Reactive	.	Never positive (negative RDT)	21	HIV negative	No	2nd quintile
10160	2019	No	Non-Reactive	.	Never positive (negative RDT)	19	HIV negative	No	4th quintile
10161	2021	No	Non-Reactive	.	Never positive (negative RDT)	27	HIV negative	No	2nd quintile
10162	2022	No	Non-Reactive	.	Never positive (negative RDT)	42	HIV negative	No	4th quintile
10163	2020	No	Non-Reactive	.	Never positive (negative RDT)	27	HIV negative	No	3rd quintile
10164	2022	Yes	Non-Reactive	.	Never positive (negative RDT)	25	>= 6 months	No	4th quintile
10165	2022	Yes	Reactive	No	Past infection (RDT + / RPRT -)	29	>= 6 months	No	3rd quintile
10166	2021	No	Non-Reactive	.	Never positive (negative RDT)	38	HIV negative	No	5th quintile
10167	2020	No	Non-Reactive	.	Never positive (negative RDT)	20	HIV negative	No	3rd quintile
10168	2021	No	Non-Reactive	.	Never positive (negative RDT)	25	HIV negative	No	3rd quintile
10169	2019	No	Non-Reactive	.	Never positive (negative RDT)	19	HIV negative	No	3rd quintile
10170	2021	No	Non-Reactive	.	Never positive (negative RDT)	28	HIV negative	No	4th quintile
10171	2019	Yes	Non-Reactive	.	Never positive (negative RDT)	33	ART naive	No	3rd quintile
10172	2022	No	Reactive	No	Active infection (RDT + / RPRT +)	22	HIV negative	No	3rd quintile
10173	2021	No	Non-Reactive	.	Never positive (negative RDT)	29	HIV negative	No	3rd quintile
10174	2022	No	Non-Reactive	.	Never positive (negative RDT)	21	HIV negative	No	2nd quintile
10175	2021	Yes	Non-Reactive	.	Never positive (negative RDT)	39	>= 6 months	No	3rd quintile
10176	2021	Yes	Non-Reactive	.	Never positive (negative RDT)	24	ART naive	No	3rd quintile
10177	2020	No	Non-Reactive	.	Never positive (negative RDT)	25	HIV negative	No	3rd quintile
10178	2021	No	Non-Reactive	.	Never positive (negative RDT)	31	HIV negative	No	4th quintile
10179	2020	Yes	Reactive	No	Past infection (RDT + / RPRT -)	28	>= 6 months	Yes	3rd quintile
10180	2021	Yes	Non-Reactive	.	Never positive (negative RDT)	34	>= 6 months	No	2nd quintile
10181	2019	Yes	Non-Reactive	.	Never positive (negative RDT)	38	>= 6 months	No	4th quintile
10182	2021	No	Non-Reactive	.	Never positive (negative RDT)	34	HIV negative	No	3rd quintile
10183	2021	Yes	Non-Reactive	.	Never positive (negative RDT)	26	ART naive	No	3rd quintile
10184	2019	No	Non-Reactive	.	Never positive (negative RDT)	24	HIV negative	No	5th quintile
10185	2022	Yes	Non-Reactive	.	Never positive (negative RDT)	19	<6 months	No	3rd quintile
10186	2021	Yes	Non-Reactive	.	Never positive (negative RDT)	26	<6 months	No	4th quintile
10187	2021	No	Non-Reactive	.	Never positive (negative RDT)	22	HIV negative	No	4th quintile
10188	2019	No	Non-Reactive	.	Never positive (negative RDT)	29	HIV negative	No	4th quintile
10189	2019	Yes	Non-Reactive	.	Never positive (negative RDT)	28	>= 6 months	No	3rd quintile
10190	2019	No	Non-Reactive	.	Never positive (negative RDT)	26	HIV negative	No	3rd quintile
10191	2022	Yes	Reactive	No	Past infection (RDT + / RPRT -)	34	<6 months	No	3rd quintile
10192	2019	No	Non-Reactive	.	Never positive (negative RDT)	18	HIV negative	No	3rd quintile
10193	2022	Yes	Non-Reactive	.	Never positive (negative RDT)	26	ART naive	Yes	2nd quintile
10194	2021	Yes	Non-Reactive	.	Never positive (negative RDT)	38	>= 6 months	No	4th quintile
10195	2019	No	Non-Reactive	.	Never positive (negative RDT)	24	HIV negative	No	4th quintile
10196	2020	Yes	Reactive	No	Past infection (RDT + / RPRT -)	37	>= 6 months	No	2nd quintile
10197	2019	Yes	Non-Reactive	.	Never positive (negative RDT)	39	>= 6 months	No	1st quintile
10198	2021	Yes	Reactive	.	Unknown status (RDT + / RPRT missing)	29	ART naive	No	3rd quintile
10199	2019	No	Non-Reactive	.	Never positive (negative RDT)	24	HIV negative	No	4th quintile
10200	2021	Yes	Non-Reactive	.	Never positive (negative RDT)	29	>= 6 months	No	5th quintile
10201	2021	Yes	Non-Reactive	.	Never positive (negative RDT)	37	<6 months	No	3rd quintile
10202	2021	Yes	Non-Reactive	.	Never positive (negative RDT)	19	>= 6 months	No	2nd quintile
10203	2020	Yes	Non-Reactive	.	Never positive (negative RDT)	27	>= 6 months	No	3rd quintile
10204	2022	Yes	Non-Reactive	.	Never positive (negative RDT)	38	>= 6 months	Yes	3rd quintile
10205	2021	No	Non-Reactive	.	Never positive (negative RDT)	23	HIV negative	No	2nd quintile
10206	2022	Yes	Non-Reactive	.	Never positive (negative RDT)	34	>= 6 months	No	3rd quintile
10207	2020	Yes	Non-Reactive	.	Never positive (negative RDT)	34	>= 6 months	No	3rd quintile
10208	2019	Yes	Reactive	No	Active infection (RDT + / RPRT +)	21	<6 months	No	2nd quintile
10209	2020	Yes	Non-Reactive	.	Never positive (negative RDT)	35	>= 6 months	No	3rd quintile
10210	2021	Yes	Non-Reactive	.	Never positive (negative RDT)	40	>= 6 months	No	4th quintile
10211	2020	No	Non-Reactive	.	Never positive (negative RDT)	19	HIV negative	No	5th quintile
10212	2020	Yes	Non-Reactive	.	Never positive (negative RDT)	39	<6 months	No	1st quintile
10213	2020	Yes	Non-Reactive	.	Never positive (negative RDT)	33	>= 6 months	No	4th quintile
10214	2022	No	Non-Reactive	.	Never positive (negative RDT)	26	HIV negative	No	5th quintile
10215	2021	No	Non-Reactive	.	Never positive (negative RDT)	29	HIV negative	No	3rd quintile
10216	2021	Yes	Non-Reactive	.	Never positive (negative RDT)	25	>= 6 months	No	4th quintile
10217	2020	Yes	Non-Reactive	.	Never positive (negative RDT)	21	ART naive	No	3rd quintile
10218	2020	Yes	Non-Reactive	.	Never positive (negative RDT)	24	>= 6 months	No	3rd quintile
10219	2019	No	Non-Reactive	.	Never positive (negative RDT)	19	HIV negative	No	3rd quintile
10220	2020	Yes	Non-Reactive	.	Never positive (negative RDT)	38	>= 6 months	No	3rd quintile
10221	2020	Yes	Non-Reactive	.	Never positive (negative RDT)	20	>= 6 months	No	4th quintile
10222	2020	Yes	Non-Reactive	.	Never positive (negative RDT)	25	ART naive	No	3rd quintile
10223	2022	Yes	Non-Reactive	.	Never positive (negative RDT)	22	>= 6 months	No	3rd quintile
10224	2020	Yes	Non-Reactive	.	Never positive (negative RDT)	32	>= 6 months	No	4th quintile
10225	2019	Yes	Non-Reactive	.	Never positive (negative RDT)	30	>= 6 months	No	4th quintile
10226	2021	No	Non-Reactive	.	Never positive (negative RDT)	20	HIV negative	No	4th quintile
10227	2021	No	Non-Reactive	.	Never positive (negative RDT)	23	HIV negative	No	4th quintile
10228	2019	Yes	Non-Reactive	.	Never positive (negative RDT)	34	>= 6 months	No	4th quintile
10229	2020	No	Non-Reactive	.	Never positive (negative RDT)	26	HIV negative	No	3rd quintile
10230	2019	No	Non-Reactive	.	Never positive (negative RDT)	24	HIV negative	No	2nd quintile
10231	2021	Yes	Non-Reactive	.	Never positive (negative RDT)	39	>= 6 months	No	3rd quintile
10232	2022	No	Reactive	No	Past infection (RDT + / RPRT -)	29	HIV negative	No	5th quintile
10233	2020	Yes	Non-Reactive	.	Never positive (negative RDT)	31	>= 6 months	No	1st quintile
10234	2020	Yes	Reactive	.	Unknown status (RDT + / RPRT missing)	29	>= 6 months	No	1st quintile
10235	2019	No	Non-Reactive	.	Never positive (negative RDT)	25	HIV negative	No	4th quintile
10236	2021	Yes	Non-Reactive	.	Never positive (negative RDT)	38	>= 6 months	No	3rd quintile
10237	2019	Yes	Non-Reactive	.	Never positive (negative RDT)	22	ART naive	No	4th quintile
10238	2020	Yes	Non-Reactive	.	Never positive (negative RDT)	18	ART naive	Yes	3rd quintile
10239	2021	No	Non-Reactive	.	Never positive (negative RDT)	38	HIV negative	No	5th quintile
10240	2020	No	Non-Reactive	.	Never positive (negative RDT)	20	HIV negative	No	3rd quintile
10241	2021	No	Non-Reactive	.	Never positive (negative RDT)	34	HIV negative	No	2nd quintile
10242	2019	No	Non-Reactive	.	Never positive (negative RDT)	24	HIV negative	No	3rd quintile
10243	2020	Yes	Non-Reactive	.	Never positive (negative RDT)	33	ART naive	No	3rd quintile
10244	2021	No	Non-Reactive	.	Never positive (negative RDT)	19	HIV negative	No	3rd quintile
10245	2019	No	Non-Reactive	.	Never positive (negative RDT)	20	HIV negative	No	4th quintile
10246	2021	Yes	Non-Reactive	.	Never positive (negative RDT)	32	>= 6 months	No	4th quintile
10247	2019	Yes	Non-Reactive	.	Never positive (negative RDT)	25	>= 6 months	No	4th quintile
10248	2022	Yes	Non-Reactive	.	Never positive (negative RDT)	38	>= 6 months	No	2nd quintile
10249	2021	No	Non-Reactive	.	Never positive (negative RDT)	32	HIV negative	No	4th quintile
10250	2019	Yes	Non-Reactive	.	Never positive (negative RDT)	28	ART naive	No	2nd quintile
10251	2021	No	Non-Reactive	.	Never positive (negative RDT)	34	HIV negative	Yes	3rd quintile
10252	2021	No	Non-Reactive	.	Never positive (negative RDT)	30	HIV negative	No	2nd quintile
10253	2019	No	Non-Reactive	.	Never positive (negative RDT)	26	HIV negative	No	3rd quintile
10254	2020	Yes	Non-Reactive	.	Never positive (negative RDT)	28	<6 months	No	4th quintile
10255	2021	Yes	Reactive	No	Past infection (RDT + / RPRT -)	34	ART naive	No	3rd quintile
10256	2020	Yes	Non-Reactive	.	Never positive (negative RDT)	23	>= 6 months	No	3rd quintile
10257	2020	No	Non-Reactive	.	Never positive (negative RDT)	20	HIV negative	No	5th quintile
10258	2019	No	Non-Reactive	.	Never positive (negative RDT)	24	HIV negative	No	3rd quintile
10259	2019	Yes	Non-Reactive	.	Never positive (negative RDT)	30	>= 6 months	No	3rd quintile
10260	2020	No	Non-Reactive	.	Never positive (negative RDT)	25	HIV negative	No	4th quintile
10261	2019	Yes	Non-Reactive	.	Never positive (negative RDT)	28	>= 6 months	No	4th quintile
10262	2021	Yes	Non-Reactive	.	Never positive (negative RDT)	27	>= 6 months	No	4th quintile
10263	2020	No	Non-Reactive	.	Never positive (negative RDT)	29	HIV negative	Yes	2nd quintile
10264	2021	No	Non-Reactive	.	Never positive (negative RDT)	18	HIV negative	No	3rd quintile
10265	2021	Yes	Non-Reactive	.	Never positive (negative RDT)	23	ART naive	No	3rd quintile
10266	2022	No	Non-Reactive	.	Never positive (negative RDT)	36	HIV negative	No	4th quintile
10267	2021	No	Non-Reactive	.	Never positive (negative RDT)	21	HIV negative	No	3rd quintile
10268	2021	No	Non-Reactive	.	Never positive (negative RDT)	19	HIV negative	No	4th quintile
10269	2019	Yes	Non-Reactive	.	Never positive (negative RDT)	23	>= 6 months	No	3rd quintile
10270	2022	Yes	Non-Reactive	.	Never positive (negative RDT)	41	>= 6 months	No	3rd quintile
10271	2019	Yes	Non-Reactive	.	Never positive (negative RDT)	22	ART naive	No	2nd quintile
10272	2021	No	Non-Reactive	.	Never positive (negative RDT)	34	HIV negative	No	5th quintile
10273	2020	No	Non-Reactive	.	Never positive (negative RDT)	21	HIV negative	No	3rd quintile
10274	2020	No	Non-Reactive	.	Never positive (negative RDT)	20	HIV negative	No	1st quintile
10275	2022	No	Non-Reactive	.	Never positive (negative RDT)	34	HIV negative	No	4th quintile
10276	2022	Yes	Non-Reactive	.	Never positive (negative RDT)	36	ART naive	No	4th quintile
10277	2020	No	Non-Reactive	.	Never positive (negative RDT)	33	HIV negative	No	3rd quintile
10278	2019	Yes	Non-Reactive	.	Never positive (negative RDT)	28	>= 6 months	No	3rd quintile
10279	2020	No	Non-Reactive	.	Never positive (negative RDT)	26	HIV negative	No	3rd quintile
10280	2021	No	Non-Reactive	.	Never positive (negative RDT)	42	HIV negative	No	3rd quintile
10281	2021	No	Non-Reactive	.	Never positive (negative RDT)	31	HIV negative	No	4th quintile
10282	2019	No	Non-Reactive	.	Never positive (negative RDT)	22	HIV negative	Yes	3rd quintile
10283	2021	Yes	Non-Reactive	.	Never positive (negative RDT)	39	>= 6 months	No	4th quintile
10284	2020	No	Reactive	No	Past infection (RDT + / RPRT -)	43	HIV negative	No	2nd quintile
10285	2019	No	Non-Reactive	.	Never positive (negative RDT)	25	HIV negative	No	3rd quintile
10286	2019	No	Non-Reactive	.	Never positive (negative RDT)	22	HIV negative	No	5th quintile
10287	2022	No	Non-Reactive	.	Never positive (negative RDT)	35	HIV negative	No	4th quintile
10288	2020	Yes	Non-Reactive	.	Never positive (negative RDT)	31	>= 6 months	Yes	3rd quintile
10289	2019	Yes	Non-Reactive	.	Never positive (negative RDT)	35	>= 6 months	Yes	1st quintile
10290	2019	No	Non-Reactive	.	Never positive (negative RDT)	24	HIV negative	No	3rd quintile
10291	2021	No	Reactive	No	Past infection (RDT + / RPRT -)	32	HIV negative	No	3rd quintile
10292	2019	Yes	Non-Reactive	.	Never positive (negative RDT)	26	>= 6 months	No	3rd quintile
10293	2019	Yes	Reactive	.	Unknown status (RDT + / RPRT missing)	38	ART naive	Yes	1st quintile
10294	2020	Yes	Non-Reactive	.	Never positive (negative RDT)	26	>= 6 months	Yes	2nd quintile
10295	2021	No	Non-Reactive	.	Never positive (negative RDT)	25	HIV negative	No	5th quintile
10296	2019	No	Non-Reactive	.	Never positive (negative RDT)	25	HIV negative	No	2nd quintile
10297	2021	Yes	Non-Reactive	.	Never positive (negative RDT)	24	>= 6 months	No	3rd quintile
10298	2021	Yes	Non-Reactive	.	Never positive (negative RDT)	23	>= 6 months	No	3rd quintile
10299	2020	Yes	Non-Reactive	.	Never positive (negative RDT)	24	>= 6 months	No	3rd quintile
10300	2020	Yes	Non-Reactive	.	Never positive (negative RDT)	30	>= 6 months	No	4th quintile
10301	2022	Yes	Non-Reactive	.	Never positive (negative RDT)	33	<6 months	No	3rd quintile
10302	2022	Yes	Non-Reactive	.	Never positive (negative RDT)	37	>= 6 months	No	4th quintile
10303	2022	Yes	Non-Reactive	.	Never positive (negative RDT)	31	>= 6 months	No	4th quintile
10304	2021	No	Non-Reactive	.	Never positive (negative RDT)	18	HIV negative	No	3rd quintile
10305	2022	Yes	Non-Reactive	.	Never positive (negative RDT)	31	>= 6 months	No	4th quintile
10306	2020	Yes	Reactive	No	Past infection (RDT + / RPRT -)	27	>= 6 months	Yes	3rd quintile
10307	2020	No	Non-Reactive	.	Never positive (negative RDT)	34	HIV negative	No	5th quintile
10308	2021	Yes	Non-Reactive	.	Never positive (negative RDT)	29	>= 6 months	No	3rd quintile
10309	2021	No	Non-Reactive	.	Never positive (negative RDT)	38	HIV negative	No	2nd quintile
10310	2019	Yes	Non-Reactive	.	Never positive (negative RDT)	30	>= 6 months	No	1st quintile
10311	2021	No	Non-Reactive	.	Never positive (negative RDT)	23	HIV negative	No	2nd quintile
10312	2019	Yes	Non-Reactive	.	Never positive (negative RDT)	34	>= 6 months	No	4th quintile
10313	2020	No	Non-Reactive	.	Never positive (negative RDT)	38	HIV negative	Yes	2nd quintile
10314	2020	No	Non-Reactive	.	Never positive (negative RDT)	23	HIV negative	No	3rd quintile
10315	2019	No	Non-Reactive	.	Never positive (negative RDT)	19	HIV negative	No	1st quintile
10316	2021	Yes	Non-Reactive	.	Never positive (negative RDT)	28	ART naive	No	2nd quintile
10317	2019	No	Non-Reactive	.	Never positive (negative RDT)	20	HIV negative	No	3rd quintile
10318	2020	No	Non-Reactive	.	Never positive (negative RDT)	24	HIV negative	No	3rd quintile
10319	2021	No	Non-Reactive	.	Never positive (negative RDT)	25	HIV negative	No	2nd quintile
10320	2021	Yes	Non-Reactive	.	Never positive (negative RDT)	38	>= 6 months	No	2nd quintile
10321	2019	No	Non-Reactive	.	Never positive (negative RDT)	25	HIV negative	No	3rd quintile
10322	2019	Yes	Non-Reactive	.	Never positive (negative RDT)	27	ART naive	No	3rd quintile
10323	2021	No	Non-Reactive	.	Never positive (negative RDT)	25	HIV negative	No	1st quintile
10324	2021	No	Non-Reactive	.	Never positive (negative RDT)	21	HIV negative	No	1st quintile
10325	2020	No	Reactive	No	Past infection (RDT + / RPRT -)	24	HIV negative	No	4th quintile
10326	2021	Yes	Non-Reactive	.	Never positive (negative RDT)	20	>= 6 months	No	3rd quintile
10327	2021	No	Non-Reactive	.	Never positive (negative RDT)	23	HIV negative	Yes	3rd quintile
10328	2020	No	Non-Reactive	.	Never positive (negative RDT)	29	HIV negative	No	3rd quintile
10329	2022	No	Non-Reactive	.	Never positive (negative RDT)	37	HIV negative	Yes	2nd quintile
10330	2021	Yes	Non-Reactive	.	Never positive (negative RDT)	30	>= 6 months	No	5th quintile
10331	2020	No	Non-Reactive	.	Never positive (negative RDT)	19	HIV negative	No	4th quintile
10332	2019	No	Non-Reactive	.	Never positive (negative RDT)	34	HIV negative	No	3rd quintile
10333	2022	Yes	Non-Reactive	.	Never positive (negative RDT)	18	ART naive	No	3rd quintile
10334	2021	No	Non-Reactive	.	Never positive (negative RDT)	24	HIV negative	No	3rd quintile
10335	2022	No	Non-Reactive	.	Never positive (negative RDT)	27	HIV negative	No	2nd quintile
10336	2021	No	Non-Reactive	.	Never positive (negative RDT)	24	HIV negative	No	3rd quintile
10337	2019	Yes	Non-Reactive	.	Never positive (negative RDT)	28	ART naive	No	3rd quintile
10338	2020	Yes	Non-Reactive	.	Never positive (negative RDT)	35	<6 months	No	4th quintile
10339	2019	Yes	Non-Reactive	.	Never positive (negative RDT)	29	>= 6 months	No	4th quintile
10340	2020	Yes	Non-Reactive	.	Never positive (negative RDT)	31	<6 months	No	2nd quintile
10341	2021	No	Non-Reactive	.	Never positive (negative RDT)	23	HIV negative	No	4th quintile
10342	2021	No	Non-Reactive	.	Never positive (negative RDT)	22	HIV negative	No	2nd quintile
10343	2021	Yes	Reactive	Yes	Active infection (RDT + / RPRT +)	30	ART naive	No	4th quintile
10344	2019	Yes	Reactive	No	Past infection (RDT + / RPRT -)	27	>= 6 months	No	2nd quintile
10345	2021	No	Non-Reactive	.	Never positive (negative RDT)	18	HIV negative	No	3rd quintile
10346	2019	No	Non-Reactive	.	Never positive (negative RDT)	28	HIV negative	No	2nd quintile
10347	2019	No	Non-Reactive	.	Never positive (negative RDT)	26	HIV negative	No	4th quintile
10348	2021	Yes	Reactive	No	Past infection (RDT + / RPRT -)	31	>= 6 months	No	4th quintile
10349	2022	Yes	Reactive	No	Past infection (RDT + / RPRT -)	26	>= 6 months	No	2nd quintile
10350	2020	Yes	Non-Reactive	.	Never positive (negative RDT)	37	>= 6 months	No	2nd quintile
10351	2021	Yes	Non-Reactive	.	Never positive (negative RDT)	28	ART naive	No	3rd quintile
10352	2021	No	Non-Reactive	.	Never positive (negative RDT)	26	HIV negative	No	3rd quintile
10353	2019	Yes	Non-Reactive	.	Never positive (negative RDT)	30	ART naive	No	2nd quintile
10354	2019	Yes	Non-Reactive	.	Never positive (negative RDT)	27	<6 months	Yes	3rd quintile
10355	2019	No	Non-Reactive	.	Never positive (negative RDT)	25	HIV negative	No	3rd quintile
10356	2021	No	Non-Reactive	.	Never positive (negative RDT)	26	HIV negative	No	4th quintile
10357	2021	No	Non-Reactive	.	Never positive (negative RDT)	21	HIV negative	No	4th quintile
10358	2020	Yes	Non-Reactive	.	Never positive (negative RDT)	29	ART naive	No	3rd quintile
10359	2019	No	Non-Reactive	.	Never positive (negative RDT)	32	HIV negative	No	3rd quintile
10360	2021	Yes	Non-Reactive	.	Never positive (negative RDT)	31	ART naive	No	3rd quintile
10361	2019	No	Non-Reactive	.	Never positive (negative RDT)	29	HIV negative	No	4th quintile
10362	2021	No	Non-Reactive	.	Never positive (negative RDT)	28	HIV negative	No	3rd quintile
10363	2019	Yes	Non-Reactive	.	Never positive (negative RDT)	27	>= 6 months	No	3rd quintile
10364	2019	Yes	Non-Reactive	.	Never positive (negative RDT)	25	>= 6 months	No	4th quintile
10365	2021	Yes	Non-Reactive	.	Never positive (negative RDT)	26	ART naive	No	3rd quintile
10366	2020	No	Non-Reactive	.	Never positive (negative RDT)	36	HIV negative	No	4th quintile
10367	2021	Yes	Non-Reactive	.	Never positive (negative RDT)	25	ART naive	No	3rd quintile
10368	2021	No	Non-Reactive	.	Never positive (negative RDT)	24	HIV negative	No	2nd quintile
10369	2021	No	Reactive	No	Past infection (RDT + / RPRT -)	28	HIV negative	No	4th quintile
10370	2021	Yes	Non-Reactive	.	Never positive (negative RDT)	36	ART naive	No	3rd quintile
10371	2019	Yes	Reactive	Yes	Active infection (RDT + / RPRT +)	24	>= 6 months	Yes	2nd quintile
10372	2020	Yes	Non-Reactive	.	Never positive (negative RDT)	30	>= 6 months	No	4th quintile
10373	2020	No	Non-Reactive	.	Never positive (negative RDT)	33	HIV negative	No	3rd quintile
10374	2021	Yes	Non-Reactive	.	Never positive (negative RDT)	29	>= 6 months	No	3rd quintile
10375	2020	No	Non-Reactive	.	Never positive (negative RDT)	32	HIV negative	No	4th quintile
10376	2020	No	Non-Reactive	.	Never positive (negative RDT)	22	HIV negative	No	4th quintile
10377	2021	No	Non-Reactive	.	Never positive (negative RDT)	29	HIV negative	No	3rd quintile
10378	2020	Yes	Non-Reactive	.	Never positive (negative RDT)	29	>= 6 months	No	3rd quintile
10379	2021	Yes	Non-Reactive	.	Never positive (negative RDT)	20	>= 6 months	No	5th quintile
10380	2020	Yes	Non-Reactive	.	Never positive (negative RDT)	34	>= 6 months	No	1st quintile
10381	2022	Yes	Non-Reactive	.	Never positive (negative RDT)	21	>= 6 months	No	1st quintile
10382	2022	Yes	Non-Reactive	.	Never positive (negative RDT)	32	>= 6 months	No	3rd quintile
10383	2022	Yes	Non-Reactive	.	Never positive (negative RDT)	33	>= 6 months	No	3rd quintile
10384	2021	Yes	Non-Reactive	.	Never positive (negative RDT)	33	>= 6 months	No	.
10385	2021	No	Non-Reactive	.	Never positive (negative RDT)	26	HIV negative	Yes	2nd quintile
10386	2021	No	Non-Reactive	.	Never positive (negative RDT)	19	HIV negative	No	2nd quintile
10387	2019	Yes	Reactive	No	Past infection (RDT + / RPRT -)	25	<6 months	Yes	4th quintile
10388	2021	Yes	Non-Reactive	.	Never positive (negative RDT)	25	ART naive	No	3rd quintile
10389	2021	No	Non-Reactive	.	Never positive (negative RDT)	24	HIV negative	No	2nd quintile
10390	2021	No	Non-Reactive	.	Never positive (negative RDT)	20	HIV negative	No	3rd quintile
10391	2019	Yes	Non-Reactive	.	Never positive (negative RDT)	24	>= 6 months	Yes	3rd quintile
10392	2021	Yes	Reactive	No	Past infection (RDT + / RPRT -)	27	>= 6 months	No	2nd quintile
10393	2021	Yes	Reactive	Yes	Active infection (RDT + / RPRT +)	27	>= 6 months	No	3rd quintile
10394	2021	Yes	Non-Reactive	.	Never positive (negative RDT)	40	>= 6 months	No	3rd quintile
10395	2020	No	Non-Reactive	.	Never positive (negative RDT)	25	HIV negative	Yes	2nd quintile
10396	2020	No	Non-Reactive	.	Never positive (negative RDT)	25	HIV negative	No	5th quintile
10397	2021	Yes	Non-Reactive	.	Never positive (negative RDT)	29	>= 6 months	No	4th quintile
10398	2021	Yes	Non-Reactive	.	Never positive (negative RDT)	40	>= 6 months	No	3rd quintile
10399	2020	No	Non-Reactive	.	Never positive (negative RDT)	26	HIV negative	No	5th quintile
10400	2020	No	Non-Reactive	.	Never positive (negative RDT)	31	HIV negative	No	2nd quintile
10401	2021	Yes	Non-Reactive	.	Never positive (negative RDT)	17	ART naive	No	2nd quintile
10402	2021	No	Non-Reactive	.	Never positive (negative RDT)	21	HIV negative	No	2nd quintile
10403	2021	Yes	Non-Reactive	.	Never positive (negative RDT)	25	>= 6 months	No	3rd quintile
10404	2022	Yes	Reactive	Yes	Active infection (RDT + / RPRT +)	19	>= 6 months	No	3rd quintile
10405	2019	No	Non-Reactive	.	Never positive (negative RDT)	22	HIV negative	No	4th quintile
10406	2021	Yes	Reactive	No	Past infection (RDT + / RPRT -)	37	>= 6 months	No	1st quintile
10407	2021	Yes	Non-Reactive	.	Never positive (negative RDT)	28	ART naive	No	2nd quintile
10408	2019	Yes	Non-Reactive	.	Never positive (negative RDT)	25	<6 months	Yes	2nd quintile
10409	2021	Yes	Non-Reactive	.	Never positive (negative RDT)	27	ART naive	No	4th quintile
10410	2021	Yes	Non-Reactive	.	Never positive (negative RDT)	39	>= 6 months	No	4th quintile
10411	2019	No	Non-Reactive	.	Never positive (negative RDT)	36	HIV negative	No	4th quintile
10412	2021	Yes	Reactive	No	Past infection (RDT + / RPRT -)	35	>= 6 months	No	4th quintile
10413	2020	Yes	Non-Reactive	.	Never positive (negative RDT)	29	>= 6 months	No	4th quintile
10414	2021	Yes	Non-Reactive	.	Never positive (negative RDT)	33	>= 6 months	No	4th quintile
10415	2019	No	Non-Reactive	.	Never positive (negative RDT)	22	HIV negative	No	2nd quintile
10416	2021	No	Non-Reactive	.	Never positive (negative RDT)	29	HIV negative	No	3rd quintile
10417	2021	Yes	Non-Reactive	.	Never positive (negative RDT)	31	>= 6 months	No	4th quintile
10418	2020	Yes	Non-Reactive	.	Never positive (negative RDT)	34	>= 6 months	No	3rd quintile
10419	2020	Yes	Non-Reactive	.	Never positive (negative RDT)	30	>= 6 months	No	3rd quintile
10420	2021	No	Non-Reactive	.	Never positive (negative RDT)	28	HIV negative	No	5th quintile
10421	2021	Yes	Reactive	No	Past infection (RDT + / RPRT -)	26	<6 months	No	3rd quintile
10422	2021	Yes	Non-Reactive	.	Never positive (negative RDT)	37	>= 6 months	Yes	4th quintile
10423	2021	No	Non-Reactive	.	Never positive (negative RDT)	32	HIV negative	Yes	4th quintile
10424	2021	No	Non-Reactive	.	Never positive (negative RDT)	25	HIV negative	No	3rd quintile
10425	2019	Yes	Non-Reactive	.	Never positive (negative RDT)	33	>= 6 months	No	3rd quintile
10426	2021	No	Non-Reactive	.	Never positive (negative RDT)	26	HIV negative	No	4th quintile
10427	2021	No	Non-Reactive	.	Never positive (negative RDT)	22	HIV negative	No	4th quintile
10428	2021	No	Non-Reactive	.	Never positive (negative RDT)	23	HIV negative	No	1st quintile
10429	2021	No	Non-Reactive	.	Never positive (negative RDT)	33	HIV negative	No	3rd quintile
10430	2022	Yes	Non-Reactive	.	Never positive (negative RDT)	32	>= 6 months	No	3rd quintile
10431	2022	Yes	Non-Reactive	.	Never positive (negative RDT)	32	ART naive	No	3rd quintile
10432	2021	No	Non-Reactive	.	Never positive (negative RDT)	23	HIV negative	No	3rd quintile
10433	2021	No	Non-Reactive	.	Never positive (negative RDT)	20	HIV negative	No	4th quintile
10434	2020	Yes	Non-Reactive	.	Never positive (negative RDT)	28	ART naive	No	4th quintile
10435	2022	Yes	Non-Reactive	.	Never positive (negative RDT)	21	<6 months	No	3rd quintile
10436	2022	Yes	Non-Reactive	.	Never positive (negative RDT)	31	ART naive	No	3rd quintile
10437	2021	No	Non-Reactive	.	Never positive (negative RDT)	27	HIV negative	No	3rd quintile
10438	2019	Yes	Non-Reactive	.	Never positive (negative RDT)	33	>= 6 months	No	3rd quintile
10439	2022	Yes	Non-Reactive	.	Never positive (negative RDT)	33	>= 6 months	No	5th quintile
10440	2021	Yes	Non-Reactive	.	Never positive (negative RDT)	36	ART naive	No	2nd quintile
10441	2020	Yes	Non-Reactive	.	Never positive (negative RDT)	29	>= 6 months	No	3rd quintile
10442	2019	No	Non-Reactive	.	Never positive (negative RDT)	20	HIV negative	No	3rd quintile
10443	2019	No	Non-Reactive	.	Never positive (negative RDT)	23	HIV negative	No	4th quintile
10444	2021	No	Non-Reactive	.	Never positive (negative RDT)	30	HIV negative	No	2nd quintile
10445	2021	No	Non-Reactive	.	Never positive (negative RDT)	24	HIV negative	No	4th quintile
10446	2020	Yes	Non-Reactive	.	Never positive (negative RDT)	35	>= 6 months	No	4th quintile
10447	2019	Yes	Non-Reactive	.	Never positive (negative RDT)	29	>= 6 months	Yes	1st quintile
10448	2019	No	Non-Reactive	.	Never positive (negative RDT)	44	HIV negative	No	2nd quintile
10449	2022	No	Non-Reactive	.	Never positive (negative RDT)	41	HIV negative	No	3rd quintile
10450	2021	Yes	Non-Reactive	.	Never positive (negative RDT)	35	>= 6 months	Yes	4th quintile
10451	2021	No	Reactive	No	Past infection (RDT + / RPRT -)	34	HIV negative	No	1st quintile
10452	2019	Yes	Non-Reactive	.	Never positive (negative RDT)	34	>= 6 months	No	3rd quintile
10453	2020	No	Non-Reactive	.	Never positive (negative RDT)	27	HIV negative	No	4th quintile
10454	2021	No	Non-Reactive	.	Never positive (negative RDT)	29	HIV negative	No	3rd quintile
10455	2020	No	Non-Reactive	.	Never positive (negative RDT)	19	HIV negative	No	3rd quintile
10456	2021	Yes	Non-Reactive	.	Never positive (negative RDT)	33	>= 6 months	No	3rd quintile
10457	2019	No	Non-Reactive	.	Never positive (negative RDT)	24	HIV negative	No	3rd quintile
10458	2020	No	Non-Reactive	.	Never positive (negative RDT)	25	HIV negative	No	2nd quintile
10459	2020	No	Non-Reactive	.	Never positive (negative RDT)	19	HIV negative	No	4th quintile
10460	2020	Yes	Non-Reactive	.	Never positive (negative RDT)	22	ART naive	No	2nd quintile
10461	2021	Yes	Reactive	Yes	Active infection (RDT + / RPRT +)	27	>= 6 months	No	4th quintile
10462	2021	No	Non-Reactive	.	Never positive (negative RDT)	26	HIV negative	No	3rd quintile
10463	2020	Yes	Non-Reactive	.	Never positive (negative RDT)	36	>= 6 months	Yes	4th quintile
10464	2020	No	Non-Reactive	.	Never positive (negative RDT)	24	HIV negative	No	4th quintile
10465	2019	No	Non-Reactive	.	Never positive (negative RDT)	19	HIV negative	No	5th quintile
10466	2019	Yes	Reactive	Yes	Active infection (RDT + / RPRT +)	28	>= 6 months	No	3rd quintile
10467	2019	Yes	Non-Reactive	.	Never positive (negative RDT)	30	ART naive	No	2nd quintile
10468	2022	Yes	Reactive	Yes	Active infection (RDT + / RPRT +)	26	>= 6 months	No	2nd quintile
10469	2021	No	Non-Reactive	.	Never positive (negative RDT)	26	HIV negative	No	2nd quintile
10470	2021	No	Non-Reactive	.	Never positive (negative RDT)	27	HIV negative	Yes	4th quintile
10471	2019	No	Non-Reactive	.	Never positive (negative RDT)	20	HIV negative	No	1st quintile
10472	2021	No	Non-Reactive	.	Never positive (negative RDT)	19	HIV negative	No	2nd quintile
10473	2019	Yes	Non-Reactive	.	Never positive (negative RDT)	20	>= 6 months	No	4th quintile
10474	2019	No	Non-Reactive	.	Never positive (negative RDT)	32	HIV negative	No	3rd quintile
10475	2020	Yes	Reactive	Yes	Active infection (RDT + / RPRT +)	33	>= 6 months	No	5th quintile
10476	2021	No	Non-Reactive	.	Never positive (negative RDT)	21	HIV negative	No	2nd quintile
10477	2020	No	Non-Reactive	.	Never positive (negative RDT)	36	HIV negative	No	3rd quintile
10478	2021	Yes	Non-Reactive	.	Never positive (negative RDT)	35	>= 6 months	No	2nd quintile
10479	2019	No	Non-Reactive	.	Never positive (negative RDT)	21	HIV negative	No	3rd quintile
10480	2021	No	Non-Reactive	.	Never positive (negative RDT)	27	HIV negative	No	4th quintile
10481	2021	Yes	Non-Reactive	.	Never positive (negative RDT)	41	>= 6 months	No	4th quintile
10482	2020	No	Non-Reactive	.	Never positive (negative RDT)	21	HIV negative	No	2nd quintile
10483	2022	No	Non-Reactive	.	Never positive (negative RDT)	24	HIV negative	No	3rd quintile
10484	2021	Yes	Non-Reactive	.	Never positive (negative RDT)	24	>= 6 months	Yes	2nd quintile
10485	2021	No	Non-Reactive	.	Never positive (negative RDT)	19	HIV negative	No	3rd quintile
10486	2021	No	Non-Reactive	.	Never positive (negative RDT)	23	HIV negative	No	5th quintile
10487	2021	Yes	Non-Reactive	.	Never positive (negative RDT)	30	>= 6 months	Yes	3rd quintile
10488	2021	No	Non-Reactive	.	Never positive (negative RDT)	24	HIV negative	No	1st quintile
10489	2019	No	Non-Reactive	.	Never positive (negative RDT)	31	HIV negative	No	3rd quintile
10490	2020	Yes	Non-Reactive	.	Never positive (negative RDT)	32	>= 6 months	No	4th quintile
10491	2021	No	Non-Reactive	.	Never positive (negative RDT)	42	HIV negative	No	3rd quintile
10492	2020	Yes	Non-Reactive	.	Never positive (negative RDT)	29	>= 6 months	No	4th quintile
10493	2020	No	Non-Reactive	.	Never positive (negative RDT)	21	HIV negative	Yes	3rd quintile
10494	2021	Yes	Non-Reactive	.	Never positive (negative RDT)	32	>= 6 months	Yes	3rd quintile
10495	2021	Yes	Non-Reactive	.	Never positive (negative RDT)	20	>= 6 months	Yes	3rd quintile
10496	2021	No	Non-Reactive	.	Never positive (negative RDT)	22	HIV negative	No	.
10497	2020	No	Non-Reactive	.	Never positive (negative RDT)	27	HIV negative	Yes	3rd quintile
10498	2020	No	Non-Reactive	.	Never positive (negative RDT)	24	HIV negative	No	3rd quintile
10499	2022	Yes	Non-Reactive	.	Never positive (negative RDT)	36	>= 6 months	Yes	2nd quintile
10500	2020	No	Non-Reactive	.	Never positive (negative RDT)	24	HIV negative	No	1st quintile
10501	2022	No	Non-Reactive	.	Never positive (negative RDT)	18	HIV negative	No	3rd quintile
10502	2020	Yes	Non-Reactive	.	Never positive (negative RDT)	30	<6 months	No	1st quintile
10503	2020	No	Non-Reactive	.	Never positive (negative RDT)	26	HIV negative	No	3rd quintile
10504	2022	Yes	Non-Reactive	.	Never positive (negative RDT)	24	>= 6 months	No	3rd quintile
10505	2022	No	Reactive	Yes	Active infection (RDT + / RPRT +)	26	HIV negative	No	3rd quintile
10506	2022	Yes	Reactive	.	Unknown status (RDT + / RPRT missing)	22	>= 6 months	No	3rd quintile
10507	2020	Yes	Non-Reactive	.	Never positive (negative RDT)	19	>= 6 months	No	3rd quintile
10508	2019	Yes	Non-Reactive	.	Never positive (negative RDT)	32	>= 6 months	No	3rd quintile
10509	2021	Yes	Non-Reactive	.	Never positive (negative RDT)	32	>= 6 months	No	3rd quintile
10510	2021	No	Non-Reactive	.	Never positive (negative RDT)	31	HIV negative	No	4th quintile
10511	2020	Yes	Non-Reactive	.	Never positive (negative RDT)	32	>= 6 months	No	4th quintile
10512	2022	Yes	Non-Reactive	.	Never positive (negative RDT)	26	>= 6 months	No	.
10513	2021	No	Non-Reactive	.	Never positive (negative RDT)	32	HIV negative	No	3rd quintile
10514	2021	Yes	Non-Reactive	.	Never positive (negative RDT)	26	>= 6 months	No	2nd quintile
10515	2020	Yes	Non-Reactive	.	Never positive (negative RDT)	34	>= 6 months	No	4th quintile
10516	2019	No	Non-Reactive	.	Never positive (negative RDT)	25	HIV negative	No	3rd quintile
10517	2020	Yes	Non-Reactive	.	Never positive (negative RDT)	36	>= 6 months	No	5th quintile
10518	2020	Yes	Non-Reactive	.	Never positive (negative RDT)	29	<6 months	No	3rd quintile
10519	2020	Yes	Non-Reactive	.	Never positive (negative RDT)	24	ART naive	No	5th quintile
10520	2019	No	Non-Reactive	.	Never positive (negative RDT)	19	HIV negative	No	3rd quintile
10521	2020	No	Non-Reactive	.	Never positive (negative RDT)	39	HIV negative	No	3rd quintile
10522	2019	Yes	Non-Reactive	.	Never positive (negative RDT)	22	>= 6 months	No	5th quintile
10523	2021	No	Non-Reactive	.	Never positive (negative RDT)	18	HIV negative	No	4th quintile
10524	2021	No	Non-Reactive	.	Never positive (negative RDT)	33	HIV negative	No	4th quintile
10525	2019	Yes	Non-Reactive	.	Never positive (negative RDT)	20	>= 6 months	No	3rd quintile
10526	2021	No	Non-Reactive	.	Never positive (negative RDT)	26	HIV negative	No	4th quintile
10527	2021	No	Non-Reactive	.	Never positive (negative RDT)	21	HIV negative	No	2nd quintile
10528	2020	Yes	Reactive	No	Past infection (RDT + / RPRT -)	27	>= 6 months	No	4th quintile
10529	2021	No	Non-Reactive	.	Never positive (negative RDT)	18	HIV negative	No	2nd quintile
10530	2021	No	Non-Reactive	.	Never positive (negative RDT)	25	HIV negative	No	5th quintile
10531	2021	No	Non-Reactive	.	Never positive (negative RDT)	28	HIV negative	No	2nd quintile
10532	2021	No	Non-Reactive	.	Never positive (negative RDT)	26	HIV negative	Yes	3rd quintile
10533	2021	No	Non-Reactive	.	Never positive (negative RDT)	32	HIV negative	No	4th quintile
10534	2021	No	Non-Reactive	.	Never positive (negative RDT)	23	HIV negative	No	4th quintile
10535	2020	Yes	Non-Reactive	.	Never positive (negative RDT)	29	>= 6 months	Yes	3rd quintile
10536	2021	No	Non-Reactive	.	Never positive (negative RDT)	30	HIV negative	No	3rd quintile
10537	2020	Yes	Non-Reactive	.	Never positive (negative RDT)	32	>= 6 months	No	4th quintile
10538	2021	No	Non-Reactive	.	Never positive (negative RDT)	38	HIV negative	No	5th quintile
10539	2021	Yes	Reactive	Yes	Active infection (RDT + / RPRT +)	22	>= 6 months	No	3rd quintile
10540	2021	Yes	Non-Reactive	.	Never positive (negative RDT)	28	>= 6 months	No	4th quintile
10541	2020	No	Non-Reactive	.	Never positive (negative RDT)	20	HIV negative	No	2nd quintile
10542	2021	No	Non-Reactive	.	Never positive (negative RDT)	28	HIV negative	No	3rd quintile
10543	2020	No	Non-Reactive	.	Never positive (negative RDT)	27	HIV negative	No	4th quintile
10544	2021	Yes	Non-Reactive	.	Never positive (negative RDT)	43	>= 6 months	No	3rd quintile
10545	2019	Yes	Non-Reactive	.	Never positive (negative RDT)	25	>= 6 months	No	3rd quintile
10546	2022	Yes	Non-Reactive	.	Never positive (negative RDT)	26	>= 6 months	No	4th quintile
10547	2021	Yes	Non-Reactive	.	Never positive (negative RDT)	33	>= 6 months	No	1st quintile
10548	2021	No	Non-Reactive	.	Never positive (negative RDT)	20	HIV negative	No	3rd quintile
10549	2020	No	Non-Reactive	.	Never positive (negative RDT)	26	HIV negative	No	3rd quintile
10550	2021	Yes	Non-Reactive	.	Never positive (negative RDT)	27	>= 6 months	No	3rd quintile
10551	2021	No	Non-Reactive	.	Never positive (negative RDT)	21	HIV negative	Yes	3rd quintile
10552	2020	Yes	Non-Reactive	.	Never positive (negative RDT)	32	>= 6 months	Yes	4th quintile
10553	2021	Yes	Non-Reactive	.	Never positive (negative RDT)	31	>= 6 months	No	2nd quintile
10554	2021	Yes	Non-Reactive	.	Never positive (negative RDT)	27	>= 6 months	No	2nd quintile
10555	2019	No	Non-Reactive	.	Never positive (negative RDT)	29	HIV negative	No	4th quintile
10556	2019	No	Non-Reactive	.	Never positive (negative RDT)	28	HIV negative	No	4th quintile
10557	2020	No	Non-Reactive	.	Never positive (negative RDT)	20	HIV negative	No	2nd quintile
10558	2019	Yes	Non-Reactive	.	Never positive (negative RDT)	37	>= 6 months	No	3rd quintile
10559	2022	Yes	Non-Reactive	.	Never positive (negative RDT)	31	>= 6 months	No	3rd quintile
10560	2019	No	Non-Reactive	.	Never positive (negative RDT)	21	HIV negative	No	4th quintile
10561	2020	No	Non-Reactive	.	Never positive (negative RDT)	19	HIV negative	No	1st quintile
10562	2020	Yes	Reactive	Yes	Active infection (RDT + / RPRT +)	23	ART naive	No	3rd quintile
10563	2021	Yes	Reactive	No	Active infection (RDT + / RPRT +)	26	>= 6 months	No	4th quintile
10564	2019	No	Non-Reactive	.	Never positive (negative RDT)	18	HIV negative	No	2nd quintile
10565	2020	Yes	Non-Reactive	.	Never positive (negative RDT)	26	ART naive	No	4th quintile
10566	2020	Yes	Non-Reactive	.	Never positive (negative RDT)	33	>= 6 months	No	5th quintile
10567	2021	No	Non-Reactive	.	Never positive (negative RDT)	28	HIV negative	No	4th quintile
10568	2021	No	Non-Reactive	.	Never positive (negative RDT)	19	HIV negative	No	5th quintile
10569	2019	Yes	Non-Reactive	.	Never positive (negative RDT)	35	>= 6 months	No	4th quintile
10570	2021	No	Non-Reactive	.	Never positive (negative RDT)	25	HIV negative	No	4th quintile
10571	2021	Yes	Non-Reactive	.	Never positive (negative RDT)	36	>= 6 months	No	5th quintile
10572	2019	Yes	Non-Reactive	.	Never positive (negative RDT)	26	>= 6 months	No	4th quintile
10573	2021	Yes	Non-Reactive	.	Never positive (negative RDT)	33	>= 6 months	No	3rd quintile
10574	2019	Yes	Non-Reactive	.	Never positive (negative RDT)	27	<6 months	Yes	4th quintile
10575	2022	No	Reactive	No	Past infection (RDT + / RPRT -)	38	HIV negative	Yes	4th quintile
10576	2021	No	Non-Reactive	.	Never positive (negative RDT)	29	HIV negative	No	3rd quintile
10577	2019	Yes	Non-Reactive	.	Never positive (negative RDT)	39	>= 6 months	No	4th quintile
10578	2019	No	Non-Reactive	.	Never positive (negative RDT)	38	HIV negative	No	3rd quintile
10579	2020	Yes	Non-Reactive	.	Never positive (negative RDT)	25	>= 6 months	No	3rd quintile
10580	2021	Yes	Non-Reactive	.	Never positive (negative RDT)	27	>= 6 months	No	2nd quintile
10581	2020	No	Non-Reactive	.	Never positive (negative RDT)	26	HIV negative	No	3rd quintile
10582	2020	No	Non-Reactive	.	Never positive (negative RDT)	22	HIV negative	No	3rd quintile
10583	2020	Yes	Non-Reactive	.	Never positive (negative RDT)	23	>= 6 months	No	5th quintile
10584	2021	Yes	Reactive	No	Past infection (RDT + / RPRT -)	38	>= 6 months	No	4th quintile
10585	2021	No	Reactive	No	Past infection (RDT + / RPRT -)	37	HIV negative	Yes	3rd quintile
10586	2019	Yes	Non-Reactive	.	Never positive (negative RDT)	32	>= 6 months	No	3rd quintile
10587	2020	Yes	Non-Reactive	.	Never positive (negative RDT)	28	ART naive	No	2nd quintile
10588	2022	No	Non-Reactive	.	Never positive (negative RDT)	18	HIV negative	No	4th quintile
10589	2020	No	Non-Reactive	.	Never positive (negative RDT)	34	HIV negative	No	3rd quintile
10590	2019	Yes	Non-Reactive	.	Never positive (negative RDT)	37	>= 6 months	No	4th quintile
10591	2020	Yes	Reactive	No	Past infection (RDT + / RPRT -)	22	>= 6 months	No	3rd quintile
10592	2020	Yes	Non-Reactive	.	Never positive (negative RDT)	37	ART naive	No	4th quintile
10593	2020	No	Non-Reactive	.	Never positive (negative RDT)	28	HIV negative	No	4th quintile
10594	2021	No	Non-Reactive	.	Never positive (negative RDT)	32	HIV negative	No	2nd quintile
10595	2021	Yes	Non-Reactive	.	Never positive (negative RDT)	26	>= 6 months	No	3rd quintile
10596	2019	No	Non-Reactive	.	Never positive (negative RDT)	22	HIV negative	No	3rd quintile
10597	2021	Yes	Non-Reactive	.	Never positive (negative RDT)	39	ART naive	No	3rd quintile
10598	2021	Yes	Non-Reactive	.	Never positive (negative RDT)	33	>= 6 months	No	3rd quintile
10599	2021	No	Non-Reactive	.	Never positive (negative RDT)	21	HIV negative	No	3rd quintile
10600	2021	Yes	Non-Reactive	.	Never positive (negative RDT)	32	>= 6 months	No	2nd quintile
10601	2021	No	Non-Reactive	.	Never positive (negative RDT)	19	HIV negative	No	4th quintile
10602	2020	No	Non-Reactive	.	Never positive (negative RDT)	35	HIV negative	No	5th quintile
10603	2021	No	Non-Reactive	.	Never positive (negative RDT)	23	HIV negative	No	1st quintile
10604	2022	Yes	Non-Reactive	.	Never positive (negative RDT)	37	>= 6 months	No	4th quintile
10605	2021	Yes	Reactive	No	Past infection (RDT + / RPRT -)	42	>= 6 months	No	4th quintile
10606	2021	Yes	Non-Reactive	.	Never positive (negative RDT)	27	>= 6 months	No	3rd quintile
10607	2022	Yes	Non-Reactive	.	Never positive (negative RDT)	28	ART naive	No	2nd quintile
10608	2019	Yes	Non-Reactive	.	Never positive (negative RDT)	28	<6 months	Yes	3rd quintile
10609	2020	Yes	Non-Reactive	.	Never positive (negative RDT)	29	>= 6 months	No	3rd quintile
10610	2020	Yes	Non-Reactive	.	Never positive (negative RDT)	32	>= 6 months	No	4th quintile
10611	2022	No	Non-Reactive	.	Never positive (negative RDT)	25	HIV negative	No	2nd quintile
10612	2020	Yes	Non-Reactive	.	Never positive (negative RDT)	20	ART naive	Yes	5th quintile
10613	2019	Yes	Non-Reactive	.	Never positive (negative RDT)	28	>= 6 months	No	2nd quintile
10614	2020	Yes	Non-Reactive	.	Never positive (negative RDT)	24	>= 6 months	No	3rd quintile
10615	2019	No	Non-Reactive	.	Never positive (negative RDT)	20	HIV negative	No	3rd quintile
10616	2021	No	Non-Reactive	.	Never positive (negative RDT)	38	HIV negative	No	4th quintile
10617	2021	No	Non-Reactive	.	Never positive (negative RDT)	23	HIV negative	No	3rd quintile
10618	2020	No	Non-Reactive	.	Never positive (negative RDT)	27	HIV negative	No	3rd quintile
10619	2021	Yes	Reactive	No	Past infection (RDT + / RPRT -)	30	>= 6 months	No	3rd quintile
10620	2019	No	Non-Reactive	.	Never positive (negative RDT)	31	HIV negative	No	3rd quintile
10621	2019	No	Non-Reactive	.	Never positive (negative RDT)	22	HIV negative	No	3rd quintile
10622	2022	Yes	Reactive	No	Past infection (RDT + / RPRT -)	21	<6 months	No	2nd quintile
10623	2020	No	Non-Reactive	.	Never positive (negative RDT)	38	HIV negative	No	2nd quintile
10624	2020	Yes	Non-Reactive	.	Never positive (negative RDT)	23	<6 months	No	3rd quintile
10625	2020	Yes	Reactive	No	Past infection (RDT + / RPRT -)	37	>= 6 months	No	5th quintile
10626	2021	No	Non-Reactive	.	Never positive (negative RDT)	26	HIV negative	No	3rd quintile
10627	2021	No	Non-Reactive	.	Never positive (negative RDT)	21	HIV negative	No	2nd quintile
10628	2020	Yes	Non-Reactive	.	Never positive (negative RDT)	32	>= 6 months	No	4th quintile
10629	2019	Yes	Non-Reactive	.	Never positive (negative RDT)	35	>= 6 months	No	2nd quintile
10630	2021	Yes	Non-Reactive	.	Never positive (negative RDT)	29	>= 6 months	No	3rd quintile
10631	2019	No	Non-Reactive	.	Never positive (negative RDT)	26	HIV negative	No	2nd quintile
10632	2021	No	Non-Reactive	.	Never positive (negative RDT)	21	HIV negative	No	4th quintile
10633	2022	Yes	Non-Reactive	.	Never positive (negative RDT)	25	>= 6 months	Yes	1st quintile
10634	2020	No	Non-Reactive	.	Never positive (negative RDT)	27	HIV negative	No	3rd quintile
10635	2020	Yes	Non-Reactive	.	Never positive (negative RDT)	23	>= 6 months	No	3rd quintile
10636	2021	Yes	Non-Reactive	.	Never positive (negative RDT)	30	>= 6 months	No	3rd quintile
10637	2020	No	Non-Reactive	.	Never positive (negative RDT)	23	HIV negative	No	4th quintile
10638	2020	Yes	Non-Reactive	.	Never positive (negative RDT)	37	>= 6 months	No	3rd quintile
10639	2021	No	Non-Reactive	.	Never positive (negative RDT)	22	HIV negative	No	4th quintile
10640	2020	Yes	Non-Reactive	.	Never positive (negative RDT)	27	>= 6 months	No	2nd quintile
10641	2021	Yes	Non-Reactive	.	Never positive (negative RDT)	40	>= 6 months	No	5th quintile
10642	2020	Yes	Non-Reactive	.	Never positive (negative RDT)	32	>= 6 months	No	3rd quintile
10643	2019	Yes	Non-Reactive	.	Never positive (negative RDT)	29	<6 months	No	3rd quintile
10644	2019	Yes	Non-Reactive	.	Never positive (negative RDT)	32	<6 months	No	4th quintile
10645	2021	Yes	Non-Reactive	.	Never positive (negative RDT)	37	>= 6 months	No	3rd quintile
10646	2021	Yes	Non-Reactive	.	Never positive (negative RDT)	35	>= 6 months	Yes	5th quintile
10647	2021	Yes	Non-Reactive	.	Never positive (negative RDT)	34	>= 6 months	No	4th quintile
10648	2021	Yes	Non-Reactive	.	Never positive (negative RDT)	38	>= 6 months	No	2nd quintile
10649	2020	Yes	Reactive	No	Past infection (RDT + / RPRT -)	31	>= 6 months	No	4th quintile
10650	2020	No	Non-Reactive	.	Never positive (negative RDT)	25	HIV negative	No	4th quintile
10651	2020	Yes	Non-Reactive	.	Never positive (negative RDT)	29	>= 6 months	Yes	3rd quintile
10652	2021	No	Non-Reactive	.	Never positive (negative RDT)	23	HIV negative	Yes	3rd quintile
10653	2019	Yes	Non-Reactive	.	Never positive (negative RDT)	32	ART naive	No	3rd quintile
10654	2022	No	Non-Reactive	.	Never positive (negative RDT)	34	HIV negative	No	5th quintile
10655	2021	Yes	Non-Reactive	.	Never positive (negative RDT)	23	>= 6 months	No	3rd quintile
10656	2021	Yes	Non-Reactive	.	Never positive (negative RDT)	29	>= 6 months	No	4th quintile
10657	2019	Yes	Non-Reactive	.	Never positive (negative RDT)	27	>= 6 months	No	3rd quintile
10658	2019	Yes	Non-Reactive	.	Never positive (negative RDT)	23	>= 6 months	No	3rd quintile
10659	2020	No	Non-Reactive	.	Never positive (negative RDT)	28	HIV negative	No	4th quintile
10660	2019	No	Non-Reactive	.	Never positive (negative RDT)	22	HIV negative	No	2nd quintile
10661	2021	Yes	Non-Reactive	.	Never positive (negative RDT)	22	>= 6 months	No	3rd quintile
10662	2021	No	Non-Reactive	.	Never positive (negative RDT)	23	HIV negative	No	4th quintile
10663	2020	Yes	Non-Reactive	.	Never positive (negative RDT)	36	>= 6 months	No	3rd quintile
10664	2019	No	Non-Reactive	.	Never positive (negative RDT)	22	HIV negative	No	3rd quintile
10665	2019	Yes	Non-Reactive	.	Never positive (negative RDT)	19	>= 6 months	No	3rd quintile
10666	2021	No	Non-Reactive	.	Never positive (negative RDT)	27	HIV negative	No	4th quintile
10667	2019	No	Non-Reactive	.	Never positive (negative RDT)	19	HIV negative	No	5th quintile
10668	2019	Yes	Non-Reactive	.	Never positive (negative RDT)	26	>= 6 months	No	2nd quintile
10669	2020	No	Reactive	No	Past infection (RDT + / RPRT -)	29	HIV negative	No	3rd quintile
10670	2022	Yes	Reactive	No	Past infection (RDT + / RPRT -)	29	>= 6 months	Yes	2nd quintile
10671	2022	Yes	Non-Reactive	.	Never positive (negative RDT)	41	>= 6 months	No	4th quintile
10672	2020	Yes	Non-Reactive	.	Never positive (negative RDT)	26	ART naive	No	4th quintile
10673	2021	Yes	Non-Reactive	.	Never positive (negative RDT)	34	<6 months	No	.
10674	2021	Yes	Reactive	Yes	Active infection (RDT + / RPRT +)	33	>= 6 months	No	2nd quintile
10675	2019	Yes	Non-Reactive	.	Never positive (negative RDT)	29	>= 6 months	Yes	2nd quintile
10676	2020	No	Non-Reactive	.	Never positive (negative RDT)	23	HIV negative	No	2nd quintile
10677	2021	No	Non-Reactive	.	Never positive (negative RDT)	20	HIV negative	No	2nd quintile
10678	2021	Yes	Non-Reactive	.	Never positive (negative RDT)	32	>= 6 months	No	5th quintile
10679	2020	Yes	Non-Reactive	.	Never positive (negative RDT)	32	>= 6 months	No	4th quintile
10680	2021	Yes	Non-Reactive	.	Never positive (negative RDT)	26	>= 6 months	No	4th quintile
10681	2022	No	Reactive	No	Active infection (RDT + / RPRT +)	31	HIV negative	No	3rd quintile
10682	2019	No	Non-Reactive	.	Never positive (negative RDT)	18	HIV negative	No	2nd quintile
10683	2022	No	Non-Reactive	.	Never positive (negative RDT)	34	HIV negative	Yes	3rd quintile
10684	2019	Yes	Non-Reactive	.	Never positive (negative RDT)	29	>= 6 months	No	4th quintile
10685	2021	No	Non-Reactive	.	Never positive (negative RDT)	32	HIV negative	No	4th quintile
10686	2020	No	Non-Reactive	.	Never positive (negative RDT)	20	HIV negative	No	4th quintile
10687	2021	Yes	Non-Reactive	.	Never positive (negative RDT)	26	>= 6 months	No	4th quintile
10688	2022	No	Reactive	No	Past infection (RDT + / RPRT -)	30	HIV negative	No	4th quintile
10689	2020	No	Reactive	No	Past infection (RDT + / RPRT -)	25	HIV negative	No	4th quintile
10690	2020	Yes	Non-Reactive	.	Never positive (negative RDT)	36	ART naive	No	3rd quintile
10691	2021	No	Non-Reactive	.	Never positive (negative RDT)	21	HIV negative	No	2nd quintile
10692	2021	No	Non-Reactive	.	Never positive (negative RDT)	26	HIV negative	No	4th quintile
10693	2021	No	Non-Reactive	.	Never positive (negative RDT)	25	HIV negative	No	2nd quintile
10694	2021	No	Non-Reactive	.	Never positive (negative RDT)	19	HIV negative	No	5th quintile
10695	2019	No	Non-Reactive	.	Never positive (negative RDT)	19	HIV negative	No	3rd quintile
10696	2021	No	Non-Reactive	.	Never positive (negative RDT)	21	HIV negative	No	3rd quintile
10697	2021	No	Non-Reactive	.	Never positive (negative RDT)	28	HIV negative	Yes	5th quintile
10698	2021	No	Non-Reactive	.	Never positive (negative RDT)	21	HIV negative	No	2nd quintile
10699	2021	No	Non-Reactive	.	Never positive (negative RDT)	23	HIV negative	No	5th quintile
10700	2021	Yes	Non-Reactive	.	Never positive (negative RDT)	24	>= 6 months	Yes	3rd quintile
10701	2019	No	Non-Reactive	.	Never positive (negative RDT)	23	HIV negative	No	3rd quintile
10702	2021	Yes	Non-Reactive	.	Never positive (negative RDT)	25	<6 months	No	3rd quintile
10703	2021	Yes	Non-Reactive	.	Never positive (negative RDT)	32	>= 6 months	No	3rd quintile
10704	2021	No	Non-Reactive	.	Never positive (negative RDT)	20	HIV negative	No	2nd quintile
10705	2022	Yes	Non-Reactive	.	Never positive (negative RDT)	24	ART naive	No	2nd quintile
10706	2021	No	Non-Reactive	.	Never positive (negative RDT)	21	HIV negative	No	3rd quintile
10707	2021	Yes	Non-Reactive	.	Never positive (negative RDT)	29	>= 6 months	No	3rd quintile
10708	2022	No	Non-Reactive	.	Never positive (negative RDT)	28	HIV negative	No	3rd quintile
10709	2019	Yes	Non-Reactive	.	Never positive (negative RDT)	34	>= 6 months	No	4th quintile
10710	2019	Yes	Non-Reactive	.	Never positive (negative RDT)	26	<6 months	No	3rd quintile
10711	2020	No	Non-Reactive	.	Never positive (negative RDT)	27	HIV negative	No	4th quintile
10712	2020	No	Reactive	Yes	Active infection (RDT + / RPRT +)	20	HIV negative	No	1st quintile
10713	2019	No	Non-Reactive	.	Never positive (negative RDT)	23	HIV negative	No	3rd quintile
10714	2022	Yes	Reactive	No	Past infection (RDT + / RPRT -)	37	>= 6 months	No	5th quintile
10715	2021	No	Non-Reactive	.	Never positive (negative RDT)	30	HIV negative	Yes	3rd quintile
10716	2020	Yes	Non-Reactive	.	Never positive (negative RDT)	27	>= 6 months	No	3rd quintile
10717	2019	No	Non-Reactive	.	Never positive (negative RDT)	24	HIV negative	No	3rd quintile
10718	2020	No	Non-Reactive	.	Never positive (negative RDT)	24	HIV negative	No	3rd quintile
10719	2019	Yes	Non-Reactive	.	Never positive (negative RDT)	36	>= 6 months	No	3rd quintile
10720	2019	No	Non-Reactive	.	Never positive (negative RDT)	22	HIV negative	No	4th quintile
10721	2021	No	Non-Reactive	.	Never positive (negative RDT)	25	HIV negative	No	5th quintile
10722	2019	No	Non-Reactive	.	Never positive (negative RDT)	30	HIV negative	Yes	4th quintile
10723	2020	No	Non-Reactive	.	Never positive (negative RDT)	25	HIV negative	No	4th quintile
10724	2020	No	Non-Reactive	.	Never positive (negative RDT)	20	HIV negative	No	1st quintile
10725	2021	No	Non-Reactive	.	Never positive (negative RDT)	30	HIV negative	No	3rd quintile
10726	2021	Yes	Non-Reactive	.	Never positive (negative RDT)	28	>= 6 months	No	2nd quintile
10727	2020	Yes	Non-Reactive	.	Never positive (negative RDT)	37	>= 6 months	Yes	5th quintile
10728	2021	Yes	Non-Reactive	.	Never positive (negative RDT)	30	>= 6 months	Yes	4th quintile
10729	2019	No	Non-Reactive	.	Never positive (negative RDT)	25	HIV negative	No	3rd quintile
10730	2019	No	Non-Reactive	.	Never positive (negative RDT)	25	HIV negative	No	5th quintile
10731	2019	Yes	Non-Reactive	.	Never positive (negative RDT)	34	<6 months	No	4th quintile
10732	2021	Yes	Non-Reactive	.	Never positive (negative RDT)	24	>= 6 months	No	3rd quintile
10733	2021	Yes	Reactive	No	Past infection (RDT + / RPRT -)	24	>= 6 months	Yes	3rd quintile
10734	2021	Yes	Non-Reactive	.	Never positive (negative RDT)	25	ART naive	No	3rd quintile
10735	2021	No	Non-Reactive	.	Never positive (negative RDT)	18	HIV negative	No	2nd quintile
10736	2019	No	Non-Reactive	.	Never positive (negative RDT)	24	HIV negative	No	5th quintile
10737	2021	Yes	Reactive	Yes	Active infection (RDT + / RPRT +)	23	>= 6 months	No	1st quintile
10738	2021	Yes	Reactive	No	Past infection (RDT + / RPRT -)	32	>= 6 months	Yes	2nd quintile
10739	2019	Yes	Non-Reactive	.	Never positive (negative RDT)	23	>= 6 months	Yes	3rd quintile
10740	2020	Yes	Non-Reactive	.	Never positive (negative RDT)	24	>= 6 months	No	3rd quintile
10741	2019	No	Non-Reactive	.	Never positive (negative RDT)	37	HIV negative	No	4th quintile
10742	2021	Yes	Non-Reactive	.	Never positive (negative RDT)	35	<6 months	No	3rd quintile
10743	2020	Yes	Non-Reactive	.	Never positive (negative RDT)	29	>= 6 months	No	3rd quintile
10744	2021	Yes	Reactive	Yes	Active infection (RDT + / RPRT +)	31	>= 6 months	No	3rd quintile
10745	2022	Yes	Non-Reactive	.	Never positive (negative RDT)	36	<6 months	Yes	4th quintile
10746	2021	No	Non-Reactive	.	Never positive (negative RDT)	20	HIV negative	No	2nd quintile
10747	2019	No	Non-Reactive	.	Never positive (negative RDT)	24	HIV negative	No	4th quintile
10748	2021	No	Non-Reactive	.	Never positive (negative RDT)	39	HIV negative	Yes	3rd quintile
10749	2019	No	Non-Reactive	.	Never positive (negative RDT)	33	HIV negative	No	4th quintile
10750	2019	No	Non-Reactive	.	Never positive (negative RDT)	26	HIV negative	No	3rd quintile
10751	2019	Yes	Non-Reactive	.	Never positive (negative RDT)	31	ART naive	No	4th quintile
10752	2020	Yes	Non-Reactive	.	Never positive (negative RDT)	30	ART naive	No	2nd quintile
10753	2021	No	Non-Reactive	.	Never positive (negative RDT)	21	HIV negative	No	2nd quintile
10754	2020	Yes	Non-Reactive	.	Never positive (negative RDT)	20	<6 months	No	3rd quintile
10755	2020	Yes	Reactive	No	Past infection (RDT + / RPRT -)	25	HIV negative	No	3rd quintile
10756	2022	Yes	Non-Reactive	.	Never positive (negative RDT)	27	<6 months	No	2nd quintile
10757	2021	No	Non-Reactive	.	Never positive (negative RDT)	21	HIV negative	No	3rd quintile
10758	2022	Yes	Reactive	No	Past infection (RDT + / RPRT -)	23	ART naive	No	2nd quintile
10759	2019	Yes	Non-Reactive	.	Never positive (negative RDT)	28	ART naive	No	.
10760	2019	No	Non-Reactive	.	Never positive (negative RDT)	25	HIV negative	No	2nd quintile
10761	2021	Yes	Non-Reactive	.	Never positive (negative RDT)	25	>= 6 months	No	3rd quintile
10762	2021	Yes	Non-Reactive	.	Never positive (negative RDT)	32	>= 6 months	No	2nd quintile
10763	2019	Yes	Non-Reactive	.	Never positive (negative RDT)	18	<6 months	No	2nd quintile
10764	2019	No	Non-Reactive	.	Never positive (negative RDT)	30	HIV negative	No	5th quintile
10765	2021	Yes	Non-Reactive	.	Never positive (negative RDT)	21	>= 6 months	No	3rd quintile
10766	2021	Yes	Non-Reactive	.	Never positive (negative RDT)	27	>= 6 months	Yes	2nd quintile
10767	2021	Yes	Non-Reactive	.	Never positive (negative RDT)	32	>= 6 months	No	3rd quintile
10768	2019	No	Non-Reactive	.	Never positive (negative RDT)	22	HIV negative	No	4th quintile
10769	2020	Yes	Non-Reactive	.	Never positive (negative RDT)	36	>= 6 months	No	3rd quintile
10770	2021	No	Non-Reactive	.	Never positive (negative RDT)	21	HIV negative	No	2nd quintile
10771	2021	No	Non-Reactive	.	Never positive (negative RDT)	21	HIV negative	No	2nd quintile
10772	2019	Yes	Non-Reactive	.	Never positive (negative RDT)	33	>= 6 months	Yes	4th quintile
10773	2021	No	Non-Reactive	.	Never positive (negative RDT)	22	HIV negative	No	4th quintile
10774	2020	No	Non-Reactive	.	Never positive (negative RDT)	23	HIV negative	No	5th quintile
10775	2020	Yes	Reactive	No	Past infection (RDT + / RPRT -)	23	>= 6 months	No	2nd quintile
10776	2021	No	Non-Reactive	.	Never positive (negative RDT)	21	HIV negative	No	2nd quintile
10777	2021	Yes	Non-Reactive	.	Never positive (negative RDT)	25	ART naive	No	3rd quintile
10778	2020	Yes	Non-Reactive	.	Never positive (negative RDT)	27	>= 6 months	No	4th quintile
10779	2021	Yes	Non-Reactive	.	Never positive (negative RDT)	27	>= 6 months	Yes	2nd quintile
10780	2021	No	Non-Reactive	.	Never positive (negative RDT)	20	HIV negative	No	3rd quintile
10781	2021	No	Non-Reactive	.	Never positive (negative RDT)	35	HIV negative	No	5th quintile
10782	2021	No	Non-Reactive	.	Never positive (negative RDT)	39	HIV negative	Yes	3rd quintile
10783	2020	Yes	Non-Reactive	.	Never positive (negative RDT)	27	HIV negative	No	2nd quintile
10784	2021	Yes	Non-Reactive	.	Never positive (negative RDT)	23	>= 6 months	No	4th quintile
10785	2019	No	Non-Reactive	.	Never positive (negative RDT)	18	HIV negative	No	2nd quintile
10786	2019	No	Non-Reactive	.	Never positive (negative RDT)	27	HIV negative	Yes	2nd quintile
10787	2020	No	Non-Reactive	.	Never positive (negative RDT)	26	HIV negative	No	3rd quintile
10788	2020	No	Non-Reactive	.	Never positive (negative RDT)	24	HIV negative	Yes	2nd quintile
10789	2019	No	Non-Reactive	.	Never positive (negative RDT)	19	HIV negative	No	3rd quintile
10790	2020	No	Non-Reactive	.	Never positive (negative RDT)	24	HIV negative	No	3rd quintile
10791	2021	Yes	Non-Reactive	.	Never positive (negative RDT)	24	ART naive	No	3rd quintile
10792	2021	No	Non-Reactive	.	Never positive (negative RDT)	32	HIV negative	Yes	2nd quintile
10793	2020	Yes	Non-Reactive	.	Never positive (negative RDT)	34	>= 6 months	No	3rd quintile
10794	2020	No	Non-Reactive	.	Never positive (negative RDT)	29	HIV negative	No	4th quintile
10795	2021	No	Non-Reactive	.	Never positive (negative RDT)	29	HIV negative	No	4th quintile
10796	2020	Yes	Non-Reactive	.	Never positive (negative RDT)	25	>= 6 months	No	2nd quintile
10797	2020	Yes	Non-Reactive	.	Never positive (negative RDT)	26	>= 6 months	Yes	5th quintile
10798	2019	No	Non-Reactive	.	Never positive (negative RDT)	25	HIV negative	No	4th quintile
10799	2019	Yes	Non-Reactive	.	Never positive (negative RDT)	28	>= 6 months	No	4th quintile
10800	2021	Yes	Non-Reactive	.	Never positive (negative RDT)	26	>= 6 months	No	4th quintile
10801	2020	Yes	Reactive	No	Past infection (RDT + / RPRT -)	25	>= 6 months	No	2nd quintile
10802	2019	Yes	Non-Reactive	.	Never positive (negative RDT)	19	<6 months	No	4th quintile
10803	2021	Yes	Non-Reactive	.	Never positive (negative RDT)	25	ART naive	Yes	3rd quintile
10804	2022	Yes	Reactive	No	Active infection (RDT + / RPRT +)	21	>= 6 months	No	3rd quintile
10805	2021	Yes	Reactive	No	Past infection (RDT + / RPRT -)	45	>= 6 months	No	3rd quintile
10806	2020	Yes	Non-Reactive	.	Never positive (negative RDT)	29	>= 6 months	No	3rd quintile
10807	2021	Yes	Non-Reactive	.	Never positive (negative RDT)	26	>= 6 months	Yes	3rd quintile
10808	2020	Yes	Non-Reactive	.	Never positive (negative RDT)	26	>= 6 months	No	3rd quintile
10809	2020	No	Non-Reactive	.	Never positive (negative RDT)	29	HIV negative	No	4th quintile
10810	2020	Yes	Reactive	No	Past infection (RDT + / RPRT -)	32	>= 6 months	No	4th quintile
10811	2020	No	Reactive	No	Past infection (RDT + / RPRT -)	35	HIV negative	No	4th quintile
10812	2021	Yes	Non-Reactive	.	Never positive (negative RDT)	20	>= 6 months	Yes	3rd quintile
10813	2019	Yes	Non-Reactive	.	Never positive (negative RDT)	26	<6 months	Yes	3rd quintile
10814	2021	Yes	Non-Reactive	.	Never positive (negative RDT)	29	>= 6 months	No	3rd quintile
10815	2020	No	Non-Reactive	.	Never positive (negative RDT)	22	HIV negative	No	2nd quintile
10816	2021	No	Non-Reactive	.	Never positive (negative RDT)	34	HIV negative	No	3rd quintile
10817	2021	Yes	Non-Reactive	.	Never positive (negative RDT)	20	>= 6 months	No	3rd quintile
10818	2019	Yes	Reactive	No	Past infection (RDT + / RPRT -)	20	<6 months	No	3rd quintile
10819	2020	No	Non-Reactive	.	Never positive (negative RDT)	37	HIV negative	No	4th quintile
10820	2019	Yes	Non-Reactive	.	Never positive (negative RDT)	37	>= 6 months	No	4th quintile
10821	2020	No	Non-Reactive	.	Never positive (negative RDT)	20	HIV negative	No	4th quintile
10822	2020	Yes	Non-Reactive	.	Never positive (negative RDT)	20	>= 6 months	No	2nd quintile
10823	2020	Yes	Non-Reactive	.	Never positive (negative RDT)	30	>= 6 months	No	2nd quintile
10824	2021	Yes	Non-Reactive	.	Never positive (negative RDT)	35	>= 6 months	No	3rd quintile
10825	2021	Yes	Non-Reactive	.	Never positive (negative RDT)	43	>= 6 months	No	3rd quintile
10826	2020	No	Non-Reactive	.	Never positive (negative RDT)	26	HIV negative	No	4th quintile
10827	2020	No	Non-Reactive	.	Never positive (negative RDT)	26	HIV negative	No	4th quintile
10828	2020	Yes	Non-Reactive	.	Never positive (negative RDT)	20	<6 months	No	4th quintile
10829	2019	Yes	Non-Reactive	.	Never positive (negative RDT)	19	ART naive	No	3rd quintile
10830	2022	No	Non-Reactive	.	Never positive (negative RDT)	25	HIV negative	No	3rd quintile
10831	2021	No	Non-Reactive	.	Never positive (negative RDT)	31	HIV negative	No	2nd quintile
10832	2021	Yes	Reactive	Yes	Active infection (RDT + / RPRT +)	32	>= 6 months	Yes	1st quintile
10833	2021	Yes	Non-Reactive	.	Never positive (negative RDT)	36	>= 6 months	No	5th quintile
10834	2021	Yes	Reactive	No	Past infection (RDT + / RPRT -)	35	>= 6 months	Yes	3rd quintile
10835	2021	Yes	Non-Reactive	.	Never positive (negative RDT)	31	>= 6 months	Yes	2nd quintile
10836	2021	No	Non-Reactive	.	Never positive (negative RDT)	20	HIV negative	No	3rd quintile
10837	2021	No	Non-Reactive	.	Never positive (negative RDT)	38	HIV negative	No	3rd quintile
10838	2019	Yes	Non-Reactive	.	Never positive (negative RDT)	38	>= 6 months	No	2nd quintile
10839	2019	Yes	Non-Reactive	.	Never positive (negative RDT)	33	>= 6 months	Yes	3rd quintile
10840	2020	Yes	Non-Reactive	.	Never positive (negative RDT)	21	>= 6 months	No	3rd quintile
10841	2021	No	Non-Reactive	.	Never positive (negative RDT)	18	HIV negative	No	2nd quintile
10842	2020	Yes	Non-Reactive	.	Never positive (negative RDT)	23	ART naive	No	2nd quintile
10843	2022	Yes	Reactive	Yes	Active infection (RDT + / RPRT +)	27	>= 6 months	No	3rd quintile
10844	2022	Yes	Non-Reactive	.	Never positive (negative RDT)	27	ART naive	No	3rd quintile
10845	2021	No	Non-Reactive	.	Never positive (negative RDT)	32	HIV negative	No	3rd quintile
10846	2020	No	Non-Reactive	.	Never positive (negative RDT)	25	HIV negative	No	2nd quintile
10847	2022	No	Non-Reactive	.	Never positive (negative RDT)	24	HIV negative	No	4th quintile
10848	2020	No	Non-Reactive	.	Never positive (negative RDT)	28	HIV negative	No	3rd quintile
10849	2020	Yes	Non-Reactive	.	Never positive (negative RDT)	27	>= 6 months	No	5th quintile
10850	2020	No	Non-Reactive	.	Never positive (negative RDT)	18	HIV negative	No	4th quintile
10851	2019	No	Non-Reactive	.	Never positive (negative RDT)	30	HIV negative	No	3rd quintile
10852	2022	Yes	Non-Reactive	.	Never positive (negative RDT)	28	>= 6 months	No	3rd quintile
10853	2020	Yes	Non-Reactive	.	Never positive (negative RDT)	23	HIV negative	No	3rd quintile
10854	2021	No	Non-Reactive	.	Never positive (negative RDT)	24	HIV negative	No	3rd quintile
10855	2021	No	Non-Reactive	.	Never positive (negative RDT)	23	HIV negative	No	4th quintile
10856	2019	No	Non-Reactive	.	Never positive (negative RDT)	20	HIV negative	No	4th quintile
10857	2022	No	Non-Reactive	.	Never positive (negative RDT)	21	HIV negative	No	4th quintile
10858	2021	Yes	Non-Reactive	.	Never positive (negative RDT)	37	>= 6 months	No	4th quintile
10859	2021	No	Non-Reactive	.	Never positive (negative RDT)	27	HIV negative	No	3rd quintile
10860	2022	Yes	Non-Reactive	.	Never positive (negative RDT)	25	<6 months	No	.
10861	2020	Yes	Non-Reactive	.	Never positive (negative RDT)	38	>= 6 months	No	4th quintile
10862	2020	Yes	Reactive	No	Past infection (RDT + / RPRT -)	36	>= 6 months	No	5th quintile
10863	2021	Yes	Non-Reactive	.	Never positive (negative RDT)	39	ART naive	No	5th quintile
10864	2022	Yes	Non-Reactive	.	Never positive (negative RDT)	36	>= 6 months	No	3rd quintile
10865	2021	No	Non-Reactive	.	Never positive (negative RDT)	22	HIV negative	No	5th quintile
10866	2020	Yes	Non-Reactive	.	Never positive (negative RDT)	24	>= 6 months	No	3rd quintile
10867	2020	No	Non-Reactive	.	Never positive (negative RDT)	27	HIV negative	No	5th quintile
10868	2019	No	Non-Reactive	.	Never positive (negative RDT)	24	HIV negative	No	3rd quintile
10869	2020	No	Non-Reactive	.	Never positive (negative RDT)	34	HIV negative	No	2nd quintile
10870	2020	Yes	Non-Reactive	.	Never positive (negative RDT)	33	>= 6 months	No	2nd quintile
10871	2021	No	Non-Reactive	.	Never positive (negative RDT)	18	HIV negative	No	2nd quintile
10872	2020	Yes	Non-Reactive	.	Never positive (negative RDT)	30	>= 6 months	Yes	4th quintile
10873	2019	Yes	Non-Reactive	.	Never positive (negative RDT)	32	ART naive	No	4th quintile
10874	2019	No	Reactive	Yes	Active infection (RDT + / RPRT +)	19	HIV negative	No	3rd quintile
10875	2020	No	Non-Reactive	.	Never positive (negative RDT)	27	HIV negative	No	4th quintile
10876	2021	Yes	Non-Reactive	.	Never positive (negative RDT)	30	>= 6 months	No	3rd quintile
10877	2020	Yes	Non-Reactive	.	Never positive (negative RDT)	20	ART naive	No	4th quintile
10878	2021	No	Non-Reactive	.	Never positive (negative RDT)	25	HIV negative	Yes	3rd quintile
10879	2022	Yes	Non-Reactive	.	Never positive (negative RDT)	31	>= 6 months	No	4th quintile
10880	2019	No	Non-Reactive	.	Never positive (negative RDT)	33	HIV negative	No	1st quintile
10881	2021	Yes	Reactive	No	Past infection (RDT + / RPRT -)	24	ART naive	No	4th quintile
10882	2021	No	Non-Reactive	.	Never positive (negative RDT)	29	HIV negative	No	3rd quintile
10883	2021	Yes	Non-Reactive	.	Never positive (negative RDT)	29	>= 6 months	No	5th quintile
10884	2019	No	Non-Reactive	.	Never positive (negative RDT)	27	HIV negative	Yes	4th quintile
10885	2021	No	Non-Reactive	.	Never positive (negative RDT)	20	HIV negative	No	4th quintile
10886	2021	No	Non-Reactive	.	Never positive (negative RDT)	23	HIV negative	No	4th quintile
10887	2021	No	Non-Reactive	.	Never positive (negative RDT)	27	HIV negative	No	4th quintile
10888	2021	No	Non-Reactive	.	Never positive (negative RDT)	22	HIV negative	No	3rd quintile
10889	2019	No	Non-Reactive	.	Never positive (negative RDT)	23	HIV negative	Yes	4th quintile
10890	2021	No	Non-Reactive	.	Never positive (negative RDT)	19	HIV negative	No	3rd quintile
10891	2021	No	Non-Reactive	.	Never positive (negative RDT)	26	HIV negative	No	4th quintile
10892	2022	Yes	Non-Reactive	.	Never positive (negative RDT)	28	>= 6 months	No	1st quintile
10893	2019	No	Non-Reactive	.	Never positive (negative RDT)	26	HIV negative	No	4th quintile
10894	2020	Yes	Non-Reactive	.	Never positive (negative RDT)	23	ART naive	Yes	3rd quintile
10895	2022	Yes	Non-Reactive	.	Never positive (negative RDT)	40	>= 6 months	No	4th quintile
10896	2021	Yes	Non-Reactive	.	Never positive (negative RDT)	29	ART naive	No	2nd quintile
10897	2020	No	Non-Reactive	.	Never positive (negative RDT)	23	HIV negative	No	3rd quintile
10898	2021	No	Non-Reactive	.	Never positive (negative RDT)	23	HIV negative	No	2nd quintile
10899	2021	No	Non-Reactive	.	Never positive (negative RDT)	25	HIV negative	No	2nd quintile
10900	2020	No	Non-Reactive	.	Never positive (negative RDT)	34	HIV negative	No	4th quintile
10901	2019	Yes	Non-Reactive	.	Never positive (negative RDT)	43	>= 6 months	Yes	3rd quintile
10902	2021	Yes	Non-Reactive	.	Never positive (negative RDT)	27	>= 6 months	No	4th quintile
10903	2021	No	Non-Reactive	.	Never positive (negative RDT)	26	HIV negative	No	3rd quintile
10904	2021	Yes	Non-Reactive	.	Never positive (negative RDT)	36	>= 6 months	Yes	2nd quintile
10905	2020	Yes	Non-Reactive	.	Never positive (negative RDT)	36	>= 6 months	No	3rd quintile
10906	2020	No	Reactive	.	Unknown status (RDT + / RPRT missing)	28	HIV negative	No	3rd quintile
10907	2022	Yes	Reactive	Yes	Active infection (RDT + / RPRT +)	34	>= 6 months	No	3rd quintile
10908	2020	No	Non-Reactive	.	Never positive (negative RDT)	20	HIV negative	No	3rd quintile
10909	2022	Yes	Non-Reactive	.	Never positive (negative RDT)	35	<6 months	No	4th quintile
10910	2021	Yes	Non-Reactive	.	Never positive (negative RDT)	30	>= 6 months	No	4th quintile
10911	2021	Yes	Non-Reactive	.	Never positive (negative RDT)	21	>= 6 months	No	3rd quintile
10912	2019	Yes	Non-Reactive	.	Never positive (negative RDT)	41	>= 6 months	No	3rd quintile
10913	2020	No	Non-Reactive	.	Never positive (negative RDT)	20	HIV negative	No	4th quintile
10914	2019	No	Non-Reactive	.	Never positive (negative RDT)	26	HIV negative	No	3rd quintile
10915	2020	Yes	Non-Reactive	.	Never positive (negative RDT)	29	>= 6 months	Yes	3rd quintile
10916	2022	No	Reactive	No	Past infection (RDT + / RPRT -)	31	HIV negative	No	2nd quintile
10917	2020	Yes	Reactive	Yes	Active infection (RDT + / RPRT +)	33	>= 6 months	No	3rd quintile
10918	2022	Yes	Reactive	No	Past infection (RDT + / RPRT -)	30	ART naive	No	4th quintile
10919	2022	Yes	Non-Reactive	.	Never positive (negative RDT)	24	>= 6 months	No	4th quintile
10920	2021	No	Non-Reactive	.	Never positive (negative RDT)	38	HIV negative	No	3rd quintile
10921	2019	No	Non-Reactive	.	Never positive (negative RDT)	18	HIV negative	No	2nd quintile
10922	2021	No	Non-Reactive	.	Never positive (negative RDT)	21	HIV negative	No	3rd quintile
10923	2022	No	Non-Reactive	.	Never positive (negative RDT)	29	HIV negative	No	4th quintile
10924	2021	No	Non-Reactive	.	Never positive (negative RDT)	30	HIV negative	No	3rd quintile
10925	2021	No	Non-Reactive	.	Never positive (negative RDT)	31	HIV negative	No	3rd quintile
10926	2021	No	Non-Reactive	.	Never positive (negative RDT)	21	HIV negative	No	3rd quintile
10927	2021	Yes	Reactive	No	Past infection (RDT + / RPRT -)	29	>= 6 months	No	3rd quintile
10928	2019	Yes	Non-Reactive	.	Never positive (negative RDT)	28	ART naive	No	4th quintile
10929	2020	Yes	Reactive	No	Past infection (RDT + / RPRT -)	35	>= 6 months	No	2nd quintile
10930	2021	No	Non-Reactive	.	Never positive (negative RDT)	42	HIV negative	No	4th quintile
10931	2022	Yes	Non-Reactive	.	Never positive (negative RDT)	31	<6 months	No	2nd quintile
10932	2021	Yes	Non-Reactive	.	Never positive (negative RDT)	20	>= 6 months	No	3rd quintile
10933	2019	No	Non-Reactive	.	Never positive (negative RDT)	25	HIV negative	No	5th quintile
10934	2020	Yes	Non-Reactive	.	Never positive (negative RDT)	33	>= 6 months	No	5th quintile
10935	2021	No	Non-Reactive	.	Never positive (negative RDT)	21	HIV negative	No	2nd quintile
10936	2022	No	Non-Reactive	.	Never positive (negative RDT)	24	HIV negative	No	4th quintile
10937	2019	No	Non-Reactive	.	Never positive (negative RDT)	25	HIV negative	No	2nd quintile
10938	2019	Yes	Non-Reactive	.	Never positive (negative RDT)	35	>= 6 months	No	3rd quintile
10939	2019	No	Non-Reactive	.	Never positive (negative RDT)	19	HIV negative	No	4th quintile
10940	2021	Yes	Non-Reactive	.	Never positive (negative RDT)	26	ART naive	Yes	3rd quintile
10941	2021	No	Non-Reactive	.	Never positive (negative RDT)	31	HIV negative	No	3rd quintile
10942	2020	Yes	Non-Reactive	.	Never positive (negative RDT)	35	>= 6 months	No	5th quintile
10943	2020	No	Non-Reactive	.	Never positive (negative RDT)	19	HIV negative	No	2nd quintile
10944	2020	Yes	Non-Reactive	.	Never positive (negative RDT)	28	>= 6 months	No	5th quintile
10945	2019	No	Non-Reactive	.	Never positive (negative RDT)	27	HIV negative	No	3rd quintile
10946	2021	No	Non-Reactive	.	Never positive (negative RDT)	18	HIV negative	Yes	3rd quintile
10947	2021	Yes	Non-Reactive	.	Never positive (negative RDT)	26	>= 6 months	No	3rd quintile
10948	2020	Yes	Non-Reactive	.	Never positive (negative RDT)	33	>= 6 months	No	1st quintile
10949	2021	Yes	Non-Reactive	.	Never positive (negative RDT)	25	>= 6 months	No	3rd quintile
10950	2022	Yes	Non-Reactive	.	Never positive (negative RDT)	26	>= 6 months	No	3rd quintile
10951	2019	Yes	Non-Reactive	.	Never positive (negative RDT)	31	ART naive	No	2nd quintile
10952	2021	Yes	Non-Reactive	.	Never positive (negative RDT)	28	>= 6 months	No	4th quintile
10953	2021	No	Non-Reactive	.	Never positive (negative RDT)	28	HIV negative	No	3rd quintile
10954	2019	Yes	Non-Reactive	.	Never positive (negative RDT)	25	ART naive	No	2nd quintile
10955	2019	Yes	Non-Reactive	.	Never positive (negative RDT)	30	ART naive	No	2nd quintile
10956	2022	Yes	Non-Reactive	.	Never positive (negative RDT)	21	<6 months	No	3rd quintile
10957	2020	Yes	Non-Reactive	.	Never positive (negative RDT)	33	>= 6 months	No	4th quintile
10958	2021	No	Non-Reactive	.	Never positive (negative RDT)	27	HIV negative	No	3rd quintile
10959	2022	Yes	Reactive	.	Unknown status (RDT + / RPRT missing)	29	>= 6 months	No	3rd quintile
10960	2021	No	Non-Reactive	.	Never positive (negative RDT)	25	HIV negative	No	4th quintile
10961	2019	Yes	Non-Reactive	.	Never positive (negative RDT)	29	<6 months	No	2nd quintile
10962	2019	Yes	Non-Reactive	.	Never positive (negative RDT)	25	<6 months	No	4th quintile
10963	2020	No	Non-Reactive	.	Never positive (negative RDT)	20	HIV negative	No	4th quintile
10964	2022	No	Non-Reactive	.	Never positive (negative RDT)	41	HIV negative	No	2nd quintile
10965	2019	No	Non-Reactive	.	Never positive (negative RDT)	36	HIV negative	No	4th quintile
10966	2021	No	Non-Reactive	.	Never positive (negative RDT)	23	HIV negative	No	1st quintile
10967	2019	Yes	Non-Reactive	.	Never positive (negative RDT)	38	>= 6 months	No	4th quintile
10968	2021	Yes	Non-Reactive	.	Never positive (negative RDT)	24	>= 6 months	No	3rd quintile
10969	2022	Yes	Non-Reactive	.	Never positive (negative RDT)	21	>= 6 months	No	3rd quintile
10970	2020	Yes	Non-Reactive	.	Never positive (negative RDT)	27	>= 6 months	No	4th quintile
10971	2020	Yes	Reactive	No	Past infection (RDT + / RPRT -)	27	>= 6 months	No	4th quintile
10972	2019	Yes	Non-Reactive	.	Never positive (negative RDT)	25	ART naive	No	3rd quintile
10973	2021	No	Non-Reactive	.	Never positive (negative RDT)	22	HIV negative	No	3rd quintile
10974	2020	No	Reactive	.	Unknown status (RDT + / RPRT missing)	34	HIV negative	No	1st quintile
10975	2020	Yes	Non-Reactive	.	Never positive (negative RDT)	43	>= 6 months	No	4th quintile
10976	2021	No	Non-Reactive	.	Never positive (negative RDT)	23	HIV negative	No	2nd quintile
10977	2020	Yes	Non-Reactive	.	Never positive (negative RDT)	31	>= 6 months	No	3rd quintile
10978	2021	Yes	Non-Reactive	.	Never positive (negative RDT)	28	>= 6 months	No	3rd quintile
10979	2020	No	Non-Reactive	.	Never positive (negative RDT)	36	HIV negative	No	4th quintile
10980	2020	No	Non-Reactive	.	Never positive (negative RDT)	23	HIV negative	No	4th quintile
10981	2021	No	Non-Reactive	.	Never positive (negative RDT)	30	HIV negative	No	2nd quintile
10982	2020	Yes	Non-Reactive	.	Never positive (negative RDT)	28	>= 6 months	No	3rd quintile
10983	2019	Yes	Non-Reactive	.	Never positive (negative RDT)	32	ART naive	No	4th quintile
10984	2020	No	Non-Reactive	.	Never positive (negative RDT)	29	HIV negative	No	2nd quintile
10985	2020	No	Non-Reactive	.	Never positive (negative RDT)	22	HIV negative	No	4th quintile
10986	2021	No	Non-Reactive	.	Never positive (negative RDT)	20	HIV negative	No	3rd quintile
10987	2021	No	Non-Reactive	.	Never positive (negative RDT)	23	HIV negative	No	2nd quintile
10988	2020	No	Non-Reactive	.	Never positive (negative RDT)	26	HIV negative	No	3rd quintile
10989	2022	Yes	Non-Reactive	.	Never positive (negative RDT)	25	ART naive	No	3rd quintile
10990	2020	No	Non-Reactive	.	Never positive (negative RDT)	25	HIV negative	No	3rd quintile
10991	2021	Yes	Non-Reactive	.	Never positive (negative RDT)	36	>= 6 months	No	5th quintile
10992	2021	Yes	Non-Reactive	.	Never positive (negative RDT)	23	>= 6 months	No	2nd quintile
10993	2021	Yes	Non-Reactive	.	Never positive (negative RDT)	40	>= 6 months	No	4th quintile
10994	2021	Yes	Non-Reactive	.	Never positive (negative RDT)	34	>= 6 months	No	5th quintile
10995	2020	No	Non-Reactive	.	Never positive (negative RDT)	29	HIV negative	No	4th quintile
10996	2019	No	Non-Reactive	.	Never positive (negative RDT)	23	HIV negative	No	4th quintile
10997	2020	Yes	Non-Reactive	.	Never positive (negative RDT)	31	>= 6 months	Yes	3rd quintile
10998	2022	Yes	Non-Reactive	.	Never positive (negative RDT)	28	>= 6 months	No	4th quintile
10999	2019	Yes	Non-Reactive	.	Never positive (negative RDT)	39	>= 6 months	No	4th quintile
11000	2020	Yes	Non-Reactive	.	Never positive (negative RDT)	31	>= 6 months	No	3rd quintile
11001	2021	Yes	Non-Reactive	.	Never positive (negative RDT)	32	>= 6 months	No	3rd quintile
11002	2022	No	Non-Reactive	.	Never positive (negative RDT)	27	HIV negative	No	4th quintile
11003	2020	No	Non-Reactive	.	Never positive (negative RDT)	21	HIV negative	No	5th quintile
11004	2022	Yes	Non-Reactive	.	Never positive (negative RDT)	32	>= 6 months	No	4th quintile
11005	2022	No	Non-Reactive	.	Never positive (negative RDT)	32	HIV negative	No	3rd quintile
11006	2021	No	Non-Reactive	.	Never positive (negative RDT)	18	HIV negative	No	4th quintile
11007	2019	No	Non-Reactive	.	Never positive (negative RDT)	24	HIV negative	No	4th quintile
11008	2021	Yes	Non-Reactive	.	Never positive (negative RDT)	39	>= 6 months	No	3rd quintile
11009	2021	No	Non-Reactive	.	Never positive (negative RDT)	29	HIV negative	No	4th quintile
11010	2021	No	Non-Reactive	.	Never positive (negative RDT)	31	HIV negative	No	3rd quintile
11011	2020	Yes	Non-Reactive	.	Never positive (negative RDT)	38	>= 6 months	No	4th quintile
11012	2021	No	Non-Reactive	.	Never positive (negative RDT)	26	HIV negative	No	4th quintile
11013	2019	Yes	Non-Reactive	.	Never positive (negative RDT)	34	>= 6 months	No	3rd quintile
11014	2019	Yes	Non-Reactive	.	Never positive (negative RDT)	36	<6 months	No	5th quintile
11015	2019	Yes	Non-Reactive	.	Never positive (negative RDT)	22	<6 months	No	5th quintile
11016	2022	No	Non-Reactive	.	Never positive (negative RDT)	29	HIV negative	No	2nd quintile
11017	2021	Yes	Reactive	No	Past infection (RDT + / RPRT -)	29	>= 6 months	No	1st quintile
11018	2020	Yes	Reactive	Yes	Active infection (RDT + / RPRT +)	36	>= 6 months	No	4th quintile
11019	2019	Yes	Non-Reactive	.	Never positive (negative RDT)	38	>= 6 months	No	4th quintile
11020	2020	Yes	Non-Reactive	.	Never positive (negative RDT)	33	>= 6 months	No	3rd quintile
11021	2021	No	Non-Reactive	.	Never positive (negative RDT)	31	HIV negative	No	4th quintile
11022	2021	No	Non-Reactive	.	Never positive (negative RDT)	24	HIV negative	Yes	4th quintile
11023	2020	Yes	Non-Reactive	.	Never positive (negative RDT)	27	<6 months	No	5th quintile
11024	2021	Yes	Non-Reactive	.	Never positive (negative RDT)	27	>= 6 months	No	4th quintile
11025	2021	Yes	Non-Reactive	.	Never positive (negative RDT)	33	>= 6 months	Yes	3rd quintile
11026	2021	No	Non-Reactive	.	Never positive (negative RDT)	24	HIV negative	No	2nd quintile
11027	2021	No	Non-Reactive	.	Never positive (negative RDT)	39	HIV negative	No	2nd quintile
11028	2020	Yes	Non-Reactive	.	Never positive (negative RDT)	25	>= 6 months	No	4th quintile
11029	2021	No	Non-Reactive	.	Never positive (negative RDT)	36	HIV negative	No	3rd quintile
11030	2021	No	Non-Reactive	.	Never positive (negative RDT)	21	HIV negative	No	2nd quintile
11031	2022	Yes	Reactive	Yes	Active infection (RDT + / RPRT +)	24	>= 6 months	Yes	2nd quintile
11032	2020	Yes	Non-Reactive	.	Never positive (negative RDT)	20	ART naive	No	3rd quintile
11033	2021	No	Non-Reactive	.	Never positive (negative RDT)	23	HIV negative	No	4th quintile
11034	2021	Yes	Non-Reactive	.	Never positive (negative RDT)	20	>= 6 months	No	1st quintile
11035	2021	No	Non-Reactive	.	Never positive (negative RDT)	37	HIV negative	No	4th quintile
11036	2021	No	Non-Reactive	.	Never positive (negative RDT)	39	HIV negative	No	5th quintile
11037	2019	No	Non-Reactive	.	Never positive (negative RDT)	29	HIV negative	No	3rd quintile
11038	2022	No	Non-Reactive	.	Never positive (negative RDT)	31	HIV negative	No	3rd quintile
11039	2021	Yes	Non-Reactive	.	Never positive (negative RDT)	38	>= 6 months	No	.
11040	2021	No	Non-Reactive	.	Never positive (negative RDT)	33	HIV negative	No	2nd quintile
11041	2020	No	Non-Reactive	.	Never positive (negative RDT)	19	HIV negative	No	3rd quintile
11042	2021	No	Non-Reactive	.	Never positive (negative RDT)	32	HIV negative	No	5th quintile
11043	2020	No	Non-Reactive	.	Never positive (negative RDT)	22	HIV negative	No	4th quintile
11044	2022	No	Non-Reactive	.	Never positive (negative RDT)	28	HIV negative	No	3rd quintile
11045	2020	Yes	Non-Reactive	.	Never positive (negative RDT)	21	ART naive	No	2nd quintile
11046	2019	Yes	Non-Reactive	.	Never positive (negative RDT)	26	>= 6 months	No	3rd quintile
11047	2021	Yes	Non-Reactive	.	Never positive (negative RDT)	19	ART naive	No	3rd quintile
11048	2019	Yes	Non-Reactive	.	Never positive (negative RDT)	31	>= 6 months	No	4th quintile
11049	2020	No	Non-Reactive	.	Never positive (negative RDT)	29	HIV negative	No	3rd quintile
11050	2019	Yes	Non-Reactive	.	Never positive (negative RDT)	18	<6 months	No	3rd quintile
11051	2019	Yes	Non-Reactive	.	Never positive (negative RDT)	33	>= 6 months	No	3rd quintile
11052	2020	Yes	Non-Reactive	.	Never positive (negative RDT)	35	>= 6 months	No	4th quintile
11053	2021	No	Non-Reactive	.	Never positive (negative RDT)	24	HIV negative	No	2nd quintile
11054	2020	Yes	Non-Reactive	.	Never positive (negative RDT)	22	ART naive	No	3rd quintile
11055	2021	No	Non-Reactive	.	Never positive (negative RDT)	18	HIV negative	No	4th quintile
11056	2021	No	Non-Reactive	.	Never positive (negative RDT)	22	HIV negative	No	2nd quintile
11057	2020	Yes	Reactive	No	Past infection (RDT + / RPRT -)	32	>= 6 months	No	2nd quintile
11058	2022	Yes	Non-Reactive	.	Never positive (negative RDT)	27	>= 6 months	No	3rd quintile
11059	2021	No	Non-Reactive	.	Never positive (negative RDT)	24	HIV negative	No	3rd quintile
11060	2020	Yes	Reactive	No	Past infection (RDT + / RPRT -)	33	ART naive	No	4th quintile
11061	2021	No	Reactive	No	Past infection (RDT + / RPRT -)	24	HIV negative	No	3rd quintile
11062	2021	No	Non-Reactive	.	Never positive (negative RDT)	23	HIV negative	No	2nd quintile
11063	2019	No	Non-Reactive	.	Never positive (negative RDT)	22	HIV negative	No	2nd quintile
11064	2021	Yes	Non-Reactive	.	Never positive (negative RDT)	28	<6 months	Yes	3rd quintile
11065	2021	Yes	Non-Reactive	.	Never positive (negative RDT)	23	>= 6 months	No	3rd quintile
11066	2019	Yes	Non-Reactive	.	Never positive (negative RDT)	33	<6 months	Yes	3rd quintile
11067	2020	No	Non-Reactive	.	Never positive (negative RDT)	21	HIV negative	No	3rd quintile
11068	2022	Yes	Non-Reactive	.	Never positive (negative RDT)	19	ART naive	No	3rd quintile
11069	2021	Yes	Non-Reactive	.	Never positive (negative RDT)	29	>= 6 months	Yes	3rd quintile
11070	2019	No	Non-Reactive	.	Never positive (negative RDT)	30	HIV negative	No	3rd quintile
11071	2019	No	Non-Reactive	.	Never positive (negative RDT)	23	HIV negative	No	3rd quintile
11072	2020	Yes	Non-Reactive	.	Never positive (negative RDT)	24	<6 months	No	5th quintile
11073	2022	No	Non-Reactive	.	Never positive (negative RDT)	26	HIV negative	Yes	3rd quintile
11074	2019	Yes	Non-Reactive	.	Never positive (negative RDT)	27	>= 6 months	Yes	4th quintile
11075	2020	No	Non-Reactive	.	Never positive (negative RDT)	41	HIV negative	No	4th quintile
11076	2021	No	Non-Reactive	.	Never positive (negative RDT)	18	HIV negative	No	3rd quintile
11077	2021	No	Non-Reactive	.	Never positive (negative RDT)	27	HIV negative	No	5th quintile
11078	2022	No	Non-Reactive	.	Never positive (negative RDT)	20	HIV negative	No	3rd quintile
11079	2021	No	Non-Reactive	.	Never positive (negative RDT)	18	HIV negative	No	2nd quintile
11080	2021	No	Non-Reactive	.	Never positive (negative RDT)	41	HIV negative	No	4th quintile
11081	2021	No	Non-Reactive	.	Never positive (negative RDT)	26	HIV negative	Yes	5th quintile
11082	2021	Yes	Non-Reactive	.	Never positive (negative RDT)	31	>= 6 months	No	3rd quintile
11083	2019	No	Non-Reactive	.	Never positive (negative RDT)	24	HIV negative	No	2nd quintile
11084	2019	No	Non-Reactive	.	Never positive (negative RDT)	24	HIV negative	No	3rd quintile
11085	2019	No	Non-Reactive	.	Never positive (negative RDT)	21	HIV negative	No	1st quintile
11086	2021	No	Non-Reactive	.	Never positive (negative RDT)	30	HIV negative	No	2nd quintile
11087	2022	No	Non-Reactive	.	Never positive (negative RDT)	18	HIV negative	No	2nd quintile
11088	2021	No	Non-Reactive	.	Never positive (negative RDT)	20	HIV negative	No	3rd quintile
11089	2022	Yes	Non-Reactive	.	Never positive (negative RDT)	23	<6 months	No	5th quintile
11090	2021	Yes	Non-Reactive	.	Never positive (negative RDT)	22	ART naive	No	2nd quintile
11091	2021	No	Non-Reactive	.	Never positive (negative RDT)	33	HIV negative	No	3rd quintile
11092	2021	No	Non-Reactive	.	Never positive (negative RDT)	18	HIV negative	No	3rd quintile
11093	2020	Yes	Non-Reactive	.	Never positive (negative RDT)	37	>= 6 months	No	4th quintile
11094	2020	Yes	Non-Reactive	.	Never positive (negative RDT)	29	ART naive	No	1st quintile
11095	2021	No	Non-Reactive	.	Never positive (negative RDT)	19	HIV negative	No	2nd quintile
11096	2021	Yes	Non-Reactive	.	Never positive (negative RDT)	33	>= 6 months	No	3rd quintile
11097	2022	Yes	Non-Reactive	.	Never positive (negative RDT)	19	ART naive	No	2nd quintile
11098	2021	No	Non-Reactive	.	Never positive (negative RDT)	28	HIV negative	No	3rd quintile
11099	2021	No	Non-Reactive	.	Never positive (negative RDT)	19	HIV negative	No	4th quintile
11100	2020	Yes	Non-Reactive	.	Never positive (negative RDT)	32	>= 6 months	No	5th quintile
11101	2020	Yes	Non-Reactive	.	Never positive (negative RDT)	25	>= 6 months	No	3rd quintile
11102	2020	No	Non-Reactive	.	Never positive (negative RDT)	20	HIV negative	No	3rd quintile
11103	2020	Yes	Reactive	No	Past infection (RDT + / RPRT -)	24	>= 6 months	No	3rd quintile
11104	2020	No	Non-Reactive	.	Never positive (negative RDT)	26	HIV negative	No	2nd quintile
11105	2020	Yes	Reactive	Yes	Active infection (RDT + / RPRT +)	28	>= 6 months	Yes	2nd quintile
11106	2019	Yes	Non-Reactive	.	Never positive (negative RDT)	18	<6 months	No	2nd quintile
11107	2022	Yes	Non-Reactive	.	Never positive (negative RDT)	26	>= 6 months	No	3rd quintile
11108	2020	No	Non-Reactive	.	Never positive (negative RDT)	33	HIV negative	No	3rd quintile
11109	2021	No	Non-Reactive	.	Never positive (negative RDT)	34	HIV negative	No	4th quintile
11110	2020	Yes	Non-Reactive	.	Never positive (negative RDT)	28	>= 6 months	Yes	3rd quintile
11111	2020	No	Non-Reactive	.	Never positive (negative RDT)	31	HIV negative	No	5th quintile
11112	2020	Yes	Non-Reactive	.	Never positive (negative RDT)	22	ART naive	No	5th quintile
11113	2019	Yes	Non-Reactive	.	Never positive (negative RDT)	39	>= 6 months	No	3rd quintile
11114	2020	No	Non-Reactive	.	Never positive (negative RDT)	37	HIV negative	No	2nd quintile
11115	2020	No	Non-Reactive	.	Never positive (negative RDT)	30	HIV negative	No	2nd quintile
11116	2022	Yes	Non-Reactive	.	Never positive (negative RDT)	34	>= 6 months	Yes	3rd quintile
11117	2022	No	Non-Reactive	.	Never positive (negative RDT)	22	HIV negative	No	2nd quintile
11118	2019	Yes	Non-Reactive	.	Never positive (negative RDT)	26	ART naive	No	2nd quintile
11119	2020	Yes	Reactive	Yes	Active infection (RDT + / RPRT +)	28	>= 6 months	No	3rd quintile
11120	2021	Yes	Non-Reactive	.	Never positive (negative RDT)	36	>= 6 months	No	5th quintile
11121	2021	No	Non-Reactive	.	Never positive (negative RDT)	27	HIV negative	No	5th quintile
11122	2021	Yes	Non-Reactive	.	Never positive (negative RDT)	29	ART naive	No	4th quintile
11123	2022	No	Non-Reactive	.	Never positive (negative RDT)	23	HIV negative	No	2nd quintile
11124	2021	Yes	Reactive	No	Active infection (RDT + / RPRT +)	22	>= 6 months	Yes	2nd quintile
11125	2022	Yes	Non-Reactive	.	Never positive (negative RDT)	26	>= 6 months	No	3rd quintile
11126	2020	Yes	Reactive	.	Unknown status (RDT + / RPRT missing)	30	>= 6 months	Yes	2nd quintile
11127	2021	Yes	Non-Reactive	.	Never positive (negative RDT)	27	>= 6 months	No	4th quintile
11128	2021	Yes	Non-Reactive	.	Never positive (negative RDT)	43	>= 6 months	Yes	3rd quintile
11129	2022	No	Non-Reactive	.	Never positive (negative RDT)	23	HIV negative	No	2nd quintile
11130	2020	Yes	Non-Reactive	.	Never positive (negative RDT)	31	>= 6 months	No	2nd quintile
11131	2022	Yes	Non-Reactive	.	Never positive (negative RDT)	34	>= 6 months	Yes	5th quintile
11132	2020	Yes	Non-Reactive	.	Never positive (negative RDT)	29	<6 months	No	2nd quintile
11133	2021	Yes	Non-Reactive	.	Never positive (negative RDT)	25	>= 6 months	No	4th quintile
11134	2019	Yes	Non-Reactive	.	Never positive (negative RDT)	38	>= 6 months	No	3rd quintile
11135	2020	Yes	Non-Reactive	.	Never positive (negative RDT)	26	>= 6 months	Yes	3rd quintile
11136	2022	No	Non-Reactive	.	Never positive (negative RDT)	18	HIV negative	No	4th quintile
11137	2019	Yes	Non-Reactive	.	Never positive (negative RDT)	27	>= 6 months	No	3rd quintile
11138	2020	Yes	Non-Reactive	.	Never positive (negative RDT)	19	ART naive	No	2nd quintile
11139	2021	No	Non-Reactive	.	Never positive (negative RDT)	24	HIV negative	No	1st quintile
11140	2021	Yes	Reactive	No	Past infection (RDT + / RPRT -)	36	>= 6 months	No	3rd quintile
11141	2020	No	Non-Reactive	.	Never positive (negative RDT)	25	HIV negative	No	4th quintile
11142	2019	No	Reactive	Yes	Active infection (RDT + / RPRT +)	21	HIV negative	No	2nd quintile
11143	2021	Yes	Reactive	No	Past infection (RDT + / RPRT -)	40	>= 6 months	No	3rd quintile
11144	2022	Yes	Non-Reactive	.	Never positive (negative RDT)	27	>= 6 months	No	2nd quintile
11145	2021	Yes	Non-Reactive	.	Never positive (negative RDT)	26	>= 6 months	No	2nd quintile
11146	2021	Yes	Non-Reactive	.	Never positive (negative RDT)	19	>= 6 months	No	2nd quintile
11147	2021	Yes	Non-Reactive	.	Never positive (negative RDT)	22	>= 6 months	No	4th quintile
11148	2021	Yes	Non-Reactive	.	Never positive (negative RDT)	43	>= 6 months	No	2nd quintile
11149	2020	No	Non-Reactive	.	Never positive (negative RDT)	27	HIV negative	No	3rd quintile
11150	2021	Yes	Non-Reactive	.	Never positive (negative RDT)	32	>= 6 months	Yes	2nd quintile
11151	2021	No	Non-Reactive	.	Never positive (negative RDT)	26	HIV negative	Yes	3rd quintile
11152	2021	Yes	Non-Reactive	.	Never positive (negative RDT)	24	>= 6 months	No	4th quintile
11153	2022	Yes	Non-Reactive	.	Never positive (negative RDT)	30	>= 6 months	No	4th quintile
11154	2020	No	Non-Reactive	.	Never positive (negative RDT)	31	HIV negative	No	3rd quintile
11155	2022	Yes	Non-Reactive	.	Never positive (negative RDT)	28	>= 6 months	No	3rd quintile
11156	2019	Yes	Non-Reactive	.	Never positive (negative RDT)	23	>= 6 months	No	2nd quintile
11157	2020	Yes	Non-Reactive	.	Never positive (negative RDT)	21	ART naive	No	4th quintile
11158	2021	No	Non-Reactive	.	Never positive (negative RDT)	23	HIV negative	No	2nd quintile
11159	2019	No	Non-Reactive	.	Never positive (negative RDT)	20	HIV negative	No	2nd quintile
11160	2021	Yes	Non-Reactive	.	Never positive (negative RDT)	21	ART naive	No	3rd quintile
11161	2022	Yes	Non-Reactive	.	Never positive (negative RDT)	25	>= 6 months	No	4th quintile
11162	2021	No	Non-Reactive	.	Never positive (negative RDT)	22	HIV negative	No	2nd quintile
11163	2019	Yes	Non-Reactive	.	Never positive (negative RDT)	39	>= 6 months	Yes	3rd quintile
11164	2020	No	Non-Reactive	.	Never positive (negative RDT)	20	HIV negative	No	2nd quintile
11165	2021	No	Non-Reactive	.	Never positive (negative RDT)	25	HIV negative	Yes	2nd quintile
11166	2020	No	Non-Reactive	.	Never positive (negative RDT)	22	HIV negative	No	4th quintile
11167	2021	No	Non-Reactive	.	Never positive (negative RDT)	33	HIV negative	No	3rd quintile
11168	2021	No	Non-Reactive	.	Never positive (negative RDT)	27	HIV negative	No	2nd quintile
11169	2019	Yes	Non-Reactive	.	Never positive (negative RDT)	34	>= 6 months	Yes	4th quintile
11170	2021	Yes	Non-Reactive	.	Never positive (negative RDT)	33	>= 6 months	Yes	3rd quintile
11171	2021	No	Non-Reactive	.	Never positive (negative RDT)	24	HIV negative	No	3rd quintile
11172	2019	Yes	Non-Reactive	.	Never positive (negative RDT)	31	ART naive	No	3rd quintile
11173	2020	Yes	Non-Reactive	.	Never positive (negative RDT)	33	>= 6 months	No	5th quintile
11174	2022	Yes	Non-Reactive	.	Never positive (negative RDT)	38	>= 6 months	No	3rd quintile
11175	2021	No	Non-Reactive	.	Never positive (negative RDT)	22	HIV negative	No	4th quintile
11176	2019	Yes	Non-Reactive	.	Never positive (negative RDT)	34	>= 6 months	No	3rd quintile
11177	2020	Yes	Non-Reactive	.	Never positive (negative RDT)	28	>= 6 months	No	2nd quintile
11178	2020	No	Non-Reactive	.	Never positive (negative RDT)	23	HIV negative	No	3rd quintile
11179	2021	Yes	Non-Reactive	.	Never positive (negative RDT)	39	>= 6 months	No	3rd quintile
11180	2019	No	Non-Reactive	.	Never positive (negative RDT)	24	HIV negative	No	3rd quintile
11181	2021	No	Non-Reactive	.	Never positive (negative RDT)	29	HIV negative	No	4th quintile
11182	2021	No	Non-Reactive	.	Never positive (negative RDT)	39	HIV negative	No	1st quintile
11183	2021	No	Non-Reactive	.	Never positive (negative RDT)	27	HIV negative	No	5th quintile
11184	2019	No	Non-Reactive	.	Never positive (negative RDT)	22	HIV negative	No	3rd quintile
11185	2022	Yes	Non-Reactive	.	Never positive (negative RDT)	27	>= 6 months	No	3rd quintile
11186	2020	No	Reactive	Yes	Active infection (RDT + / RPRT +)	30	HIV negative	No	2nd quintile
11187	2021	Yes	Non-Reactive	.	Never positive (negative RDT)	24	>= 6 months	No	4th quintile
11188	2020	Yes	Non-Reactive	.	Never positive (negative RDT)	34	<6 months	No	3rd quintile
11189	2019	Yes	Non-Reactive	.	Never positive (negative RDT)	37	>= 6 months	No	2nd quintile
11190	2020	Yes	Non-Reactive	.	Never positive (negative RDT)	35	ART naive	No	3rd quintile
11191	2021	No	Non-Reactive	.	Never positive (negative RDT)	19	HIV negative	No	4th quintile
11192	2021	No	Non-Reactive	.	Never positive (negative RDT)	25	HIV negative	No	2nd quintile
11193	2020	No	Non-Reactive	.	Never positive (negative RDT)	24	HIV negative	No	5th quintile
11194	2020	Yes	Reactive	.	Unknown status (RDT + / RPRT missing)	22	>= 6 months	No	2nd quintile
11195	2019	Yes	Non-Reactive	.	Never positive (negative RDT)	21	ART naive	No	3rd quintile
11196	2021	No	Non-Reactive	.	Never positive (negative RDT)	20	HIV negative	No	4th quintile
11197	2020	Yes	Non-Reactive	.	Never positive (negative RDT)	23	<6 months	No	2nd quintile
11198	2021	Yes	Non-Reactive	.	Never positive (negative RDT)	27	>= 6 months	No	2nd quintile
11199	2021	No	Non-Reactive	.	Never positive (negative RDT)	22	HIV negative	No	3rd quintile
11200	2021	No	Non-Reactive	.	Never positive (negative RDT)	29	HIV negative	No	3rd quintile
11201	2020	Yes	Non-Reactive	.	Never positive (negative RDT)	34	>= 6 months	No	3rd quintile
11202	2021	No	Non-Reactive	.	Never positive (negative RDT)	22	HIV negative	No	4th quintile
11203	2021	No	Non-Reactive	.	Never positive (negative RDT)	24	HIV negative	No	2nd quintile
11204	2022	Yes	Non-Reactive	.	Never positive (negative RDT)	39	>= 6 months	No	4th quintile
11205	2020	Yes	Reactive	No	Active infection (RDT + / RPRT +)	26	>= 6 months	No	3rd quintile
11206	2021	No	Reactive	.	Unknown status (RDT + / RPRT missing)	20	HIV negative	No	4th quintile
11207	2021	Yes	Non-Reactive	.	Never positive (negative RDT)	23	HIV negative	No	4th quintile
11208	2019	No	Non-Reactive	.	Never positive (negative RDT)	21	HIV negative	No	3rd quintile
11209	2021	Yes	Non-Reactive	.	Never positive (negative RDT)	22	>= 6 months	No	2nd quintile
11210	2019	No	Non-Reactive	.	Never positive (negative RDT)	26	HIV negative	No	4th quintile
11211	2019	Yes	Non-Reactive	.	Never positive (negative RDT)	30	>= 6 months	No	3rd quintile
11212	2021	No	Non-Reactive	.	Never positive (negative RDT)	31	HIV negative	No	4th quintile
11213	2021	No	Non-Reactive	.	Never positive (negative RDT)	28	HIV negative	No	4th quintile
11214	2020	No	Non-Reactive	.	Never positive (negative RDT)	28	HIV negative	No	4th quintile
11215	2020	Yes	Non-Reactive	.	Never positive (negative RDT)	23	ART naive	Yes	2nd quintile
11216	2021	Yes	Non-Reactive	.	Never positive (negative RDT)	27	>= 6 months	No	4th quintile
11217	2019	Yes	Non-Reactive	.	Never positive (negative RDT)	33	>= 6 months	Yes	3rd quintile
11218	2021	Yes	Non-Reactive	.	Never positive (negative RDT)	26	ART naive	No	2nd quintile
11219	2021	No	Non-Reactive	.	Never positive (negative RDT)	19	HIV negative	No	4th quintile
11220	2022	Yes	Non-Reactive	.	Never positive (negative RDT)	19	>= 6 months	No	3rd quintile
11221	2021	No	Non-Reactive	.	Never positive (negative RDT)	18	HIV negative	No	2nd quintile
11222	2020	No	Non-Reactive	.	Never positive (negative RDT)	19	HIV negative	No	3rd quintile
11223	2019	No	Non-Reactive	.	Never positive (negative RDT)	34	HIV negative	No	3rd quintile
11224	2020	Yes	Non-Reactive	.	Never positive (negative RDT)	27	ART naive	No	3rd quintile
11225	2020	No	Non-Reactive	.	Never positive (negative RDT)	38	HIV negative	No	3rd quintile
11226	2022	No	Non-Reactive	.	Never positive (negative RDT)	21	HIV negative	No	3rd quintile
11227	2021	No	Reactive	No	Past infection (RDT + / RPRT -)	32	HIV negative	No	5th quintile
11228	2021	No	Non-Reactive	.	Never positive (negative RDT)	29	HIV negative	No	3rd quintile
11229	2020	No	Non-Reactive	.	Never positive (negative RDT)	36	HIV negative	No	4th quintile
11230	2019	Yes	Non-Reactive	.	Never positive (negative RDT)	38	>= 6 months	No	4th quintile
11231	2021	No	Non-Reactive	.	Never positive (negative RDT)	22	HIV negative	No	3rd quintile
11232	2019	Yes	Reactive	No	Past infection (RDT + / RPRT -)	31	ART naive	No	2nd quintile
11233	2021	Yes	Non-Reactive	.	Never positive (negative RDT)	24	ART naive	No	3rd quintile
11234	2021	Yes	Non-Reactive	.	Never positive (negative RDT)	38	>= 6 months	No	2nd quintile
11235	2021	No	Non-Reactive	.	Never positive (negative RDT)	27	HIV negative	No	3rd quintile
11236	2021	Yes	Non-Reactive	.	Never positive (negative RDT)	33	>= 6 months	No	5th quintile
11237	2022	No	Non-Reactive	.	Never positive (negative RDT)	16	HIV negative	No	3rd quintile
11238	2020	Yes	Non-Reactive	.	Never positive (negative RDT)	19	<6 months	No	3rd quintile
11239	2021	Yes	Non-Reactive	.	Never positive (negative RDT)	27	<6 months	No	2nd quintile
11240	2020	No	Non-Reactive	.	Never positive (negative RDT)	21	HIV negative	No	3rd quintile
11241	2021	Yes	Reactive	No	Past infection (RDT + / RPRT -)	29	>= 6 months	No	3rd quintile
11242	2022	Yes	Non-Reactive	.	Never positive (negative RDT)	25	>= 6 months	No	2nd quintile
11243	2022	No	Non-Reactive	.	Never positive (negative RDT)	37	HIV negative	No	4th quintile
11244	2019	Yes	Non-Reactive	.	Never positive (negative RDT)	27	ART naive	Yes	3rd quintile
11245	2019	No	Non-Reactive	.	Never positive (negative RDT)	19	HIV negative	No	2nd quintile
11246	2021	Yes	Non-Reactive	.	Never positive (negative RDT)	23	ART naive	No	3rd quintile
11247	2020	Yes	Non-Reactive	.	Never positive (negative RDT)	26	>= 6 months	No	3rd quintile
11248	2020	No	Non-Reactive	.	Never positive (negative RDT)	24	HIV negative	No	4th quintile
11249	2019	Yes	Non-Reactive	.	Never positive (negative RDT)	21	<6 months	No	2nd quintile
11250	2021	No	Non-Reactive	.	Never positive (negative RDT)	20	HIV negative	No	5th quintile
11251	2022	Yes	Non-Reactive	.	Never positive (negative RDT)	29	ART naive	No	4th quintile
11252	2020	No	Non-Reactive	.	Never positive (negative RDT)	28	HIV negative	No	4th quintile
11253	2022	No	Non-Reactive	.	Never positive (negative RDT)	26	HIV negative	No	2nd quintile
11254	2022	Yes	Non-Reactive	.	Never positive (negative RDT)	18	>= 6 months	No	2nd quintile
11255	2019	Yes	Reactive	Yes	Active infection (RDT + / RPRT +)	29	ART naive	Yes	4th quintile
11256	2021	No	Non-Reactive	.	Never positive (negative RDT)	36	HIV negative	No	3rd quintile
11257	2021	No	Non-Reactive	.	Never positive (negative RDT)	20	HIV negative	No	3rd quintile
11258	2019	No	Non-Reactive	.	Never positive (negative RDT)	24	HIV negative	No	3rd quintile
11259	2021	Yes	Non-Reactive	.	Never positive (negative RDT)	22	>= 6 months	No	3rd quintile
11260	2021	Yes	Non-Reactive	.	Never positive (negative RDT)	28	>= 6 months	No	3rd quintile
11261	2021	No	Reactive	No	Past infection (RDT + / RPRT -)	34	HIV negative	No	3rd quintile
11262	2022	Yes	Non-Reactive	.	Never positive (negative RDT)	37	>= 6 months	No	5th quintile
11263	2019	Yes	Non-Reactive	.	Never positive (negative RDT)	42	<6 months	No	3rd quintile
11264	2020	Yes	Non-Reactive	.	Never positive (negative RDT)	28	>= 6 months	No	5th quintile
11265	2020	Yes	Non-Reactive	.	Never positive (negative RDT)	23	ART naive	No	2nd quintile
11266	2019	Yes	Non-Reactive	.	Never positive (negative RDT)	28	ART naive	Yes	4th quintile
11267	2021	No	Non-Reactive	.	Never positive (negative RDT)	29	HIV negative	No	4th quintile
11268	2022	No	Non-Reactive	.	Never positive (negative RDT)	34	HIV negative	No	4th quintile
11269	2019	No	Non-Reactive	.	Never positive (negative RDT)	21	HIV negative	No	1st quintile
11270	2020	Yes	Non-Reactive	.	Never positive (negative RDT)	35	>= 6 months	Yes	4th quintile
11271	2020	No	Non-Reactive	.	Never positive (negative RDT)	28	HIV negative	No	4th quintile
11272	2019	Yes	Non-Reactive	.	Never positive (negative RDT)	30	>= 6 months	No	3rd quintile
11273	2021	Yes	Non-Reactive	.	Never positive (negative RDT)	21	ART naive	No	1st quintile
11274	2020	Yes	Non-Reactive	.	Never positive (negative RDT)	32	ART naive	No	4th quintile
11275	2021	Yes	Reactive	No	Past infection (RDT + / RPRT -)	30	>= 6 months	No	5th quintile
11276	2020	No	Non-Reactive	.	Never positive (negative RDT)	28	HIV negative	Yes	4th quintile
11277	2021	Yes	Non-Reactive	.	Never positive (negative RDT)	25	>= 6 months	No	2nd quintile
11278	2019	No	Non-Reactive	.	Never positive (negative RDT)	25	HIV negative	No	2nd quintile
11279	2020	No	Non-Reactive	.	Never positive (negative RDT)	29	HIV negative	No	3rd quintile
11280	2020	No	Non-Reactive	.	Never positive (negative RDT)	25	HIV negative	No	3rd quintile
11281	2021	Yes	Non-Reactive	.	Never positive (negative RDT)	36	>= 6 months	No	2nd quintile
11282	2019	No	Non-Reactive	.	Never positive (negative RDT)	26	HIV negative	No	3rd quintile
11283	2019	No	Non-Reactive	.	Never positive (negative RDT)	27	HIV negative	No	4th quintile
11284	2021	Yes	Non-Reactive	.	Never positive (negative RDT)	37	>= 6 months	No	3rd quintile
11285	2020	Yes	Non-Reactive	.	Never positive (negative RDT)	23	ART naive	No	4th quintile
11286	2021	Yes	Non-Reactive	.	Never positive (negative RDT)	39	>= 6 months	Yes	5th quintile
11287	2019	Yes	Non-Reactive	.	Never positive (negative RDT)	30	>= 6 months	No	4th quintile
11288	2022	No	Non-Reactive	.	Never positive (negative RDT)	21	HIV negative	No	3rd quintile
11289	2021	Yes	Non-Reactive	.	Never positive (negative RDT)	25	>= 6 months	Yes	4th quintile
11290	2020	No	Non-Reactive	.	Never positive (negative RDT)	26	HIV negative	No	3rd quintile
11291	2021	No	Non-Reactive	.	Never positive (negative RDT)	24	HIV negative	No	3rd quintile
11292	2020	Yes	Reactive	Yes	Active infection (RDT + / RPRT +)	30	>= 6 months	No	3rd quintile
11293	2019	Yes	Non-Reactive	.	Never positive (negative RDT)	26	>= 6 months	No	5th quintile
11294	2020	Yes	Non-Reactive	.	Never positive (negative RDT)	35	>= 6 months	No	5th quintile
11295	2021	No	Non-Reactive	.	Never positive (negative RDT)	25	HIV negative	No	3rd quintile
11296	2021	No	Non-Reactive	.	Never positive (negative RDT)	27	HIV negative	No	3rd quintile
11297	2019	Yes	Non-Reactive	.	Never positive (negative RDT)	34	ART naive	No	4th quintile
11298	2021	No	Non-Reactive	.	Never positive (negative RDT)	23	HIV negative	No	4th quintile
11299	2021	No	Non-Reactive	.	Never positive (negative RDT)	22	HIV negative	Yes	3rd quintile
11300	2020	Yes	Non-Reactive	.	Never positive (negative RDT)	23	ART naive	No	3rd quintile
11301	2022	No	Non-Reactive	.	Never positive (negative RDT)	28	HIV negative	No	3rd quintile
11302	2022	Yes	Non-Reactive	.	Never positive (negative RDT)	20	>= 6 months	No	4th quintile
11303	2021	Yes	Reactive	Yes	Active infection (RDT + / RPRT +)	29	>= 6 months	No	2nd quintile
11304	2019	Yes	Non-Reactive	.	Never positive (negative RDT)	26	>= 6 months	No	3rd quintile
11305	2022	Yes	Non-Reactive	.	Never positive (negative RDT)	28	>= 6 months	No	4th quintile
11306	2020	No	Non-Reactive	.	Never positive (negative RDT)	23	HIV negative	No	3rd quintile
11307	2019	No	Non-Reactive	.	Never positive (negative RDT)	18	HIV negative	No	3rd quintile
11308	2021	No	Non-Reactive	.	Never positive (negative RDT)	32	HIV negative	No	4th quintile
11309	2020	Yes	Non-Reactive	.	Never positive (negative RDT)	31	>= 6 months	No	2nd quintile
11310	2021	No	Non-Reactive	.	Never positive (negative RDT)	24	HIV negative	Yes	3rd quintile
11311	2022	Yes	Non-Reactive	.	Never positive (negative RDT)	31	>= 6 months	Yes	3rd quintile
11312	2021	Yes	Non-Reactive	.	Never positive (negative RDT)	23	>= 6 months	No	3rd quintile
11313	2020	Yes	Non-Reactive	.	Never positive (negative RDT)	25	<6 months	No	4th quintile
11314	2019	Yes	Non-Reactive	.	Never positive (negative RDT)	24	<6 months	No	2nd quintile
11315	2021	Yes	Non-Reactive	.	Never positive (negative RDT)	36	>= 6 months	No	1st quintile
11316	2019	No	Non-Reactive	.	Never positive (negative RDT)	20	HIV negative	No	2nd quintile
11317	2019	Yes	Non-Reactive	.	Never positive (negative RDT)	38	<6 months	No	4th quintile
11318	2021	Yes	Non-Reactive	.	Never positive (negative RDT)	31	>= 6 months	No	5th quintile
11319	2021	No	Reactive	.	Unknown status (RDT + / RPRT missing)	27	HIV negative	Yes	2nd quintile
11320	2021	Yes	Non-Reactive	.	Never positive (negative RDT)	22	>= 6 months	No	2nd quintile
11321	2019	Yes	Non-Reactive	.	Never positive (negative RDT)	29	>= 6 months	No	4th quintile
11322	2021	Yes	Non-Reactive	.	Never positive (negative RDT)	33	>= 6 months	No	4th quintile
11323	2021	Yes	Non-Reactive	.	Never positive (negative RDT)	25	>= 6 months	No	3rd quintile
11324	2019	No	Non-Reactive	.	Never positive (negative RDT)	22	HIV negative	No	4th quintile
11325	2022	No	Non-Reactive	.	Never positive (negative RDT)	26	HIV negative	No	4th quintile
11326	2020	No	Non-Reactive	.	Never positive (negative RDT)	25	HIV negative	Yes	5th quintile
11327	2021	Yes	Non-Reactive	.	Never positive (negative RDT)	35	>= 6 months	No	3rd quintile
11328	2019	No	Non-Reactive	.	Never positive (negative RDT)	20	HIV negative	No	2nd quintile
11329	2019	Yes	Non-Reactive	.	Never positive (negative RDT)	34	>= 6 months	No	4th quintile
11330	2021	No	Non-Reactive	.	Never positive (negative RDT)	29	HIV negative	No	2nd quintile
11331	2021	No	Non-Reactive	.	Never positive (negative RDT)	19	HIV negative	No	2nd quintile
11332	2019	No	Non-Reactive	.	Never positive (negative RDT)	31	HIV negative	No	3rd quintile
11333	2019	Yes	Non-Reactive	.	Never positive (negative RDT)	32	>= 6 months	No	4th quintile
11334	2022	Yes	Non-Reactive	.	Never positive (negative RDT)	29	>= 6 months	Yes	2nd quintile
11335	2019	Yes	Non-Reactive	.	Never positive (negative RDT)	32	>= 6 months	No	3rd quintile
11336	2019	Yes	Non-Reactive	.	Never positive (negative RDT)	34	>= 6 months	No	5th quintile
11337	2021	No	Non-Reactive	.	Never positive (negative RDT)	26	HIV negative	No	4th quintile
11338	2021	No	Non-Reactive	.	Never positive (negative RDT)	33	HIV negative	No	3rd quintile
11339	2020	Yes	Non-Reactive	.	Never positive (negative RDT)	26	>= 6 months	No	4th quintile
11340	2022	Yes	Non-Reactive	.	Never positive (negative RDT)	19	>= 6 months	No	3rd quintile
11341	2020	Yes	Reactive	No	Past infection (RDT + / RPRT -)	29	>= 6 months	No	2nd quintile
11342	2019	Yes	Non-Reactive	.	Never positive (negative RDT)	32	>= 6 months	Yes	1st quintile
11343	2019	No	Non-Reactive	.	Never positive (negative RDT)	28	HIV negative	No	2nd quintile
11344	2020	No	Non-Reactive	.	Never positive (negative RDT)	28	HIV negative	Yes	3rd quintile
11345	2019	Yes	Non-Reactive	.	Never positive (negative RDT)	28	>= 6 months	No	3rd quintile
11346	2020	No	Non-Reactive	.	Never positive (negative RDT)	24	HIV negative	No	5th quintile
11347	2019	No	Non-Reactive	.	Never positive (negative RDT)	18	HIV negative	No	5th quintile
11348	2020	No	Non-Reactive	.	Never positive (negative RDT)	32	HIV negative	No	4th quintile
11349	2019	Yes	Non-Reactive	.	Never positive (negative RDT)	25	>= 6 months	No	4th quintile
11350	2020	No	Non-Reactive	.	Never positive (negative RDT)	27	HIV negative	No	2nd quintile
11351	2019	No	Non-Reactive	.	Never positive (negative RDT)	29	HIV negative	No	3rd quintile
11352	2021	Yes	Non-Reactive	.	Never positive (negative RDT)	40	>= 6 months	No	4th quintile
11353	2020	Yes	Non-Reactive	.	Never positive (negative RDT)	37	>= 6 months	Yes	2nd quintile
11354	2021	No	Non-Reactive	.	Never positive (negative RDT)	26	HIV negative	No	4th quintile
11355	2021	No	Non-Reactive	.	Never positive (negative RDT)	25	HIV negative	No	3rd quintile
11356	2019	No	Non-Reactive	.	Never positive (negative RDT)	32	HIV negative	No	5th quintile
11357	2019	No	Non-Reactive	.	Never positive (negative RDT)	26	HIV negative	No	2nd quintile
11358	2021	Yes	Non-Reactive	.	Never positive (negative RDT)	29	>= 6 months	No	3rd quintile
11359	2019	Yes	Non-Reactive	.	Never positive (negative RDT)	33	>= 6 months	No	3rd quintile
11360	2020	Yes	Non-Reactive	.	Never positive (negative RDT)	28	<6 months	No	3rd quintile
11361	2020	Yes	Non-Reactive	.	Never positive (negative RDT)	34	>= 6 months	No	3rd quintile
11362	2022	Yes	Non-Reactive	.	Never positive (negative RDT)	32	<6 months	Yes	5th quintile
11363	2019	No	Non-Reactive	.	Never positive (negative RDT)	27	HIV negative	No	4th quintile
11364	2019	Yes	Non-Reactive	.	Never positive (negative RDT)	26	>= 6 months	No	3rd quintile
11365	2021	Yes	Non-Reactive	.	Never positive (negative RDT)	38	>= 6 months	No	2nd quintile
11366	2019	No	Non-Reactive	.	Never positive (negative RDT)	28	HIV negative	No	3rd quintile
11367	2020	Yes	Non-Reactive	.	Never positive (negative RDT)	32	>= 6 months	No	3rd quintile
11368	2020	Yes	Non-Reactive	.	Never positive (negative RDT)	29	ART naive	No	2nd quintile
11369	2021	No	Non-Reactive	.	Never positive (negative RDT)	27	HIV negative	No	3rd quintile
11370	2020	Yes	Non-Reactive	.	Never positive (negative RDT)	39	>= 6 months	No	2nd quintile
11371	2022	No	Non-Reactive	.	Never positive (negative RDT)	28	HIV negative	No	3rd quintile
11372	2022	Yes	Non-Reactive	.	Never positive (negative RDT)	21	<6 months	No	3rd quintile
11373	2021	No	Non-Reactive	.	Never positive (negative RDT)	22	HIV negative	No	1st quintile
11374	2020	No	Non-Reactive	.	Never positive (negative RDT)	24	HIV negative	No	3rd quintile
11375	2021	Yes	Non-Reactive	.	Never positive (negative RDT)	21	>= 6 months	No	3rd quintile
11376	2021	Yes	Non-Reactive	.	Never positive (negative RDT)	28	>= 6 months	No	2nd quintile
11377	2020	Yes	Non-Reactive	.	Never positive (negative RDT)	32	>= 6 months	No	3rd quintile
11378	2020	No	Non-Reactive	.	Never positive (negative RDT)	20	HIV negative	No	3rd quintile
11379	2020	Yes	Non-Reactive	.	Never positive (negative RDT)	27	>= 6 months	No	3rd quintile
11380	2019	No	Non-Reactive	.	Never positive (negative RDT)	26	HIV negative	No	4th quintile
11381	2021	Yes	Non-Reactive	.	Never positive (negative RDT)	32	>= 6 months	No	4th quintile
11382	2021	Yes	Reactive	No	Past infection (RDT + / RPRT -)	26	>= 6 months	No	3rd quintile
11383	2021	No	Non-Reactive	.	Never positive (negative RDT)	26	HIV negative	No	4th quintile
11384	2020	Yes	Non-Reactive	.	Never positive (negative RDT)	23	>= 6 months	No	2nd quintile
11385	2020	No	Non-Reactive	.	Never positive (negative RDT)	23	HIV negative	No	3rd quintile
11386	2019	Yes	Non-Reactive	.	Never positive (negative RDT)	21	<6 months	No	4th quintile
11387	2021	No	Non-Reactive	.	Never positive (negative RDT)	23	HIV negative	No	2nd quintile
11388	2019	Yes	Non-Reactive	.	Never positive (negative RDT)	23	>= 6 months	No	3rd quintile
11389	2019	No	Non-Reactive	.	Never positive (negative RDT)	21	HIV negative	No	3rd quintile
11390	2021	No	Non-Reactive	.	Never positive (negative RDT)	34	HIV negative	No	3rd quintile
11391	2020	Yes	Non-Reactive	.	Never positive (negative RDT)	23	ART naive	No	2nd quintile
11392	2021	No	Non-Reactive	.	Never positive (negative RDT)	27	HIV negative	No	3rd quintile
11393	2021	No	Non-Reactive	.	Never positive (negative RDT)	24	HIV negative	No	5th quintile
11394	2022	No	Non-Reactive	.	Never positive (negative RDT)	17	HIV negative	No	5th quintile
11395	2021	Yes	Non-Reactive	.	Never positive (negative RDT)	26	ART naive	No	4th quintile
11396	2021	Yes	Non-Reactive	.	Never positive (negative RDT)	32	>= 6 months	Yes	4th quintile
11397	2019	Yes	Non-Reactive	.	Never positive (negative RDT)	38	>= 6 months	Yes	5th quintile
11398	2021	No	Non-Reactive	.	Never positive (negative RDT)	21	HIV negative	No	4th quintile
11399	2022	No	Non-Reactive	.	Never positive (negative RDT)	22	HIV negative	No	2nd quintile
11400	2021	No	Non-Reactive	.	Never positive (negative RDT)	37	HIV negative	No	4th quintile
11401	2022	No	Non-Reactive	.	Never positive (negative RDT)	24	HIV negative	No	4th quintile
11402	2021	No	Non-Reactive	.	Never positive (negative RDT)	22	HIV negative	No	2nd quintile
11403	2021	Yes	Non-Reactive	.	Never positive (negative RDT)	25	ART naive	No	4th quintile
11404	2021	Yes	Reactive	Yes	Active infection (RDT + / RPRT +)	36	>= 6 months	No	3rd quintile
11405	2021	No	Non-Reactive	.	Never positive (negative RDT)	27	HIV negative	No	4th quintile
11406	2020	No	Non-Reactive	.	Never positive (negative RDT)	23	HIV negative	No	4th quintile
11407	2019	No	Non-Reactive	.	Never positive (negative RDT)	21	HIV negative	No	2nd quintile
11408	2019	No	Non-Reactive	.	Never positive (negative RDT)	19	HIV negative	No	2nd quintile
11409	2022	Yes	Non-Reactive	.	Never positive (negative RDT)	42	>= 6 months	No	3rd quintile
11410	2021	No	Non-Reactive	.	Never positive (negative RDT)	19	HIV negative	No	2nd quintile
11411	2020	Yes	Non-Reactive	.	Never positive (negative RDT)	30	>= 6 months	No	3rd quintile
11412	2021	No	Reactive	No	Past infection (RDT + / RPRT -)	36	HIV negative	No	2nd quintile
11413	2019	Yes	Non-Reactive	.	Never positive (negative RDT)	31	>= 6 months	No	4th quintile
11414	2020	No	Non-Reactive	.	Never positive (negative RDT)	26	HIV negative	No	4th quintile
11415	2019	Yes	Non-Reactive	.	Never positive (negative RDT)	28	ART naive	No	4th quintile
11416	2021	Yes	Non-Reactive	.	Never positive (negative RDT)	43	>= 6 months	No	2nd quintile
11417	2019	No	Non-Reactive	.	Never positive (negative RDT)	24	HIV negative	No	5th quintile
11418	2020	Yes	Non-Reactive	.	Never positive (negative RDT)	26	>= 6 months	Yes	3rd quintile
11419	2020	Yes	Non-Reactive	.	Never positive (negative RDT)	29	>= 6 months	No	3rd quintile
11420	2019	Yes	Non-Reactive	.	Never positive (negative RDT)	27	>= 6 months	No	3rd quintile
11421	2020	No	Non-Reactive	.	Never positive (negative RDT)	28	HIV negative	No	4th quintile
